# Supplementary material for: Bruton’s Tyrosine Kinase (BTK) Inhibitors and Autoimmune Diseases: Making Sense of BTK Inhibitor Specificity Profiles and Recent Clinical Trial Successes and Failures
Source: Front Immunol. 2021 Nov 3;12:662223. doi: 10.3389/fimmu.2021.662223 (PMC8595937; doi:10.3389/fimmu.2021.662223)
Supplement: Supplementary Table 2 — Full OFF-X excel file with drug score and # of alerts. [file Table_2.xlsx]

## Sheet: Worksheet
COMPARATIVE DRUG SAFETY EVIDENCE
TARGET/ACTION:	BTK Inhibitors			Copyright © 2021 Bioinfogate, S.L. All rights reserved.
FILTERS APPLIED
DRUGS & BIOLOGICS	Ibrutinib // Spebrutinib // Tirabrutinib // Acalabrutinib // Fenebrutinib // Rilzabrutinib // Bms-986142 // Poseltinib // Evobrutinib // Sar-442168 // Branebrutinib // Remibrutinib
ADVERSE EVENT	SYSTEM ORGAN CLASS	ALERT TYPE				ACALABRUTINIB	BMS-986142	BRANEBRUTINIB	EVOBRUTINIB	FENEBRUTINIB	IBRUTINIB	POSELTINIB	REMIBRUTINIB	RILZABRUTINIB	SPEBRUTINIB	TIRABRUTINIB	TOLEBRUTINIB
		CLASS ALERT		DRUG ALERT
		nº of alerts	nº of drugs	nº of alerts	nº of drugs	nº of alerts
All Adverse Events (853)	All System Organ Classes (24)	26	4	5096	12	1383	10	11	123	52	3136	23	3	18	14	493	6
Atrial fibrillation	Cardiac disorders	2	1	211	3	50	0	0	0	0	163	0	0	0	0	2	0
Diarrhoea	Gastrointestinal disorders	2	1	171	8	58	1	0	2	2	111	0	0	4	1	11	0
Haemorrhage	Vascular disorders	2	1	159	3	55	0	0	0	0	110	0	0	0	0	4	0
Neutropenia	Blood and lymphatic system disorders	1	1	153	5	49	0	0	1	0	99	0	0	0	1	12	0
Hypertension	Vascular disorders	1	1	135	4	32	0	0	1	0	104	0	0	0	0	1	0
Pneumonia	Infections and infestations	0		129	7	45	0	0	1	1	78	1	0	0	1	4	0
Anaemia	Blood and lymphatic system disorders	0		126	6	47	0	0	0	3	73	1	0	0	1	9	0
Infection	Infections and infestations	1	1	110	6	29	0	0	3	1	79	1	0	0	0	2	0
Thrombocytopenia	Blood and lymphatic system disorders	0		108	5	27	0	0	0	2	77	0	0	0	1	9	0
Fatigue	General disorders and administration site conditions	0		107	6	36	0	0	1	3	70	0	0	3	0	2	0
Nausea	Gastrointestinal disorders	0		99	9	33	1	1	6	4	49	0	0	4	1	7	0
Headache	Nervous system disorders	0		95	10	58	1	1	3	3	28	1	0	1	0	1	1
Contusion	Injury, poisoning and procedural complications	0		94	4	36	0	0	0	1	55	0	0	0	0	7	0
Arthralgia	Musculoskeletal and connective tissue disorders	0		85	6	21	0	0	2	1	62	1	0	0	0	3	0
Rash	Skin and subcutaneous tissue disorders	0		79	6	14	0	1	0	1	58	1	0	0	0	9	0
Upper respiratory tract infection	Infections and infestations	0		69	8	22	1	1	4	2	36	0	0	0	0	3	1
Death	General disorders and administration site conditions	0		59	4	18	0	0	0	1	35	0	0	0	0	6	0
Pyrexia	General disorders and administration site conditions	0		57	4	14	0	0	0	1	39	0	0	0	0	5	0
Cough	Respiratory, thoracic and mediastinal disorders	0		56	6	22	1	0	0	2	27	0	0	0	1	4	0
Myalgia	Musculoskeletal and connective tissue disorders	0		49	4	18	0	1	0	0	32	0	0	0	0	1	0
Carcinogenicity	Injury, poisoning and procedural complications	1	1	43	4	20	0	0	0	0	22	1	0	0	0	1	0
Urinary tract infection	Infections and infestations	0		43	4	7	0	0	3	0	31	0	0	0	0	2	0
Constipation	Gastrointestinal disorders	0		40	4	9	0	0	1	0	26	0	0	0	0	5	0
Vomiting	Gastrointestinal disorders	0		40	4	11	0	0	2	0	21	0	0	0	0	7	0
Muscle spasms	Musculoskeletal and connective tissue disorders	0		36	3	0	0	0	1	0	34	0	0	0	0	1	0
Petechiae	Skin and subcutaneous tissue disorders	0		34	3	17	0	0	0	0	12	0	0	0	0	8	0
Dizziness	Nervous system disorders	0		32	7	15	1	1	2	1	12	0	0	0	0	1	0
Oedema peripheral	General disorders and administration site conditions	0		30	2	5	0	0	0	0	27	0	0	0	0	0	0
Second primary malignancy	Neoplasms benign, malignant and unspecified (incl cysts and polyps)	1	1	28	2	18	0	0	0	0	11	0	0	0	0	0	0
Sepsis	Infections and infestations	0		28	3	7	0	0	0	0	20	0	0	0	0	1	0
Atrial flutter	Cardiac disorders	1	1	27	2	8	0	0	0	0	20	0	0	0	0	0	0
Alanine aminotransferase increased	Investigations	0		26	6	9	0	0	7	1	6	1	0	0	0	2	0
Epistaxis	Respiratory, thoracic and mediastinal disorders	0		26	3	8	0	0	0	0	17	0	0	0	0	1	0
Febrile neutropenia	Blood and lymphatic system disorders	1	1	26	3	5	0	0	0	0	20	0	0	0	0	2	0
Dyspnoea	Respiratory, thoracic and mediastinal disorders	0		25	3	6	0	0	0	0	18	0	0	0	0	1	0
Haematuria	Renal and urinary disorders	0		24	3	13	0	0	0	0	10	0	0	0	0	1	0
Gastrointestinal haemorrhage	Gastrointestinal disorders	0		23	3	14	0	0	0	2	7	0	0	0	0	0	0
Nasopharyngitis	Infections and infestations	0		23	6	3	0	0	8	0	5	1	0	0	0	5	1
Tumour lysis syndrome	Metabolism and nutrition disorders	0		23	2	6	0	0	0	0	17	0	0	0	0	0	0
Abdominal pain	Gastrointestinal disorders	0		22	5	7	0	0	2	1	11	0	0	0	0	1	0
Fungal infection	Infections and infestations	1	1	22	2	6	0	0	0	0	18	0	0	0	0	0	0
Arrhythmia	Cardiac disorders	2	2	21	2	3	0	0	0	0	21	0	0	0	0	0	0
Aspergillus infection	Infections and infestations	1	1	21	2	3	0	0	0	0	19	0	0	0	0	0	0
Sinusitis	Infections and infestations	0		21	2	7	0	0	0	0	14	0	0	0	0	0	0
Stomatitis	Gastrointestinal disorders	0		21	4	1	0	0	0	0	19	0	0	0	1	1	0
Aspartate aminotransferase increased	Investigations	0		20	5	4	0	0	7	0	6	1	0	0	0	2	0
Hyponatraemia	Metabolism and nutrition disorders	0		19	3	3	0	0	0	0	14	0	0	0	0	2	0
Cellulitis	Infections and infestations	0		18	3	3	0	0	0	1	15	0	0	0	0	0	0
Hepatitis B reactivation	Infections and infestations	0		18	3	7	0	0	0	0	10	0	0	0	0	1	0
Pneumocystis jirovecii pneumonia	Infections and infestations	0		18	3	4	0	0	0	0	13	0	0	0	0	1	0
Respiratory tract infection	Infections and infestations	0		18	3	4	0	0	1	0	13	0	0	0	0	0	0
Back pain	Musculoskeletal and connective tissue disorders	0		17	5	4	0	0	2	0	9	0	0	0	1	1	0
Cytopenia	Blood and lymphatic system disorders	0		17	2	3	0	0	0	0	14	0	0	0	0	0	0
Subdural haematoma	Injury, poisoning and procedural complications	0		17	2	5	0	0	0	0	12	0	0	0	0	0	0
Cardiac failure	Cardiac disorders	0		16	2	5	0	0	0	0	11	0	0	0	0	0	0
Ecchymosis	Skin and subcutaneous tissue disorders	0		16	3	9	0	0	0	0	6	0	0	0	0	1	0
Gastrointestinal disorder	Gastrointestinal disorders	0		16	4	1	0	0	0	0	13	0	0	2	0	1	0
Haematoma	Vascular disorders	0		16	3	7	0	0	0	0	4	0	0	0	0	5	0
Lymphopenia	Blood and lymphatic system disorders	0		16	4	2	0	0	1	0	6	0	0	0	0	7	0
Musculoskeletal pain	Musculoskeletal and connective tissue disorders	0		16	3	3	0	0	0	0	12	0	0	0	0	1	0
Platelet count decreased	Investigations	0		16	3	6	0	0	0	0	8	0	0	0	0	2	0
Syncope	Nervous system disorders	0		16	2	10	0	0	0	0	6	0	0	0	0	0	0
Cardiac disorder	Cardiac disorders	0		15	2	7	0	0	0	0	9	0	0	0	0	0	0
Decreased appetite	Metabolism and nutrition disorders	0		15	2	4	0	0	0	0	11	0	0	0	0	0	0
Neutrophil count decreased	Investigations	1	1	15	3	6	0	0	0	0	8	0	0	0	0	2	0
Pneumonitis	Respiratory, thoracic and mediastinal disorders	0		15	3	2	0	0	0	0	11	0	0	0	0	2	0
Herpes zoster	Infections and infestations	0		14	5	3	0	0	1	0	8	1	0	0	0	2	0
Skin cancer	Neoplasms benign, malignant and unspecified (incl cysts and polyps)	0		14	2	5	0	0	0	0	9	0	0	0	0	0	0
Weight increased	Investigations	0		14	3	11	0	0	0	0	1	0	0	0	0	2	0
Asthenia	General disorders and administration site conditions	0		13	3	3	0	0	0	0	7	0	0	0	0	3	0
Interstitial lung disease	Respiratory, thoracic and mediastinal disorders	0		13	3	1	0	0	0	0	10	0	0	0	0	2	0
Lymphocytosis	Blood and lymphatic system disorders	2	1	13	3	3	0	0	0	0	11	0	0	0	0	1	0
Progressive multifocal leukoencephalopathy	Infections and infestations	0		13	2	4	0	0	0	0	9	0	0	0	0	0	0
Bronchitis	Infections and infestations	0		12	3	2	0	0	0	0	5	0	0	0	0	5	0
Bronchopulmonary aspergillosis	Infections and infestations	0		12	3	4	0	0	0	0	7	0	0	0	0	1	0
Leukopenia	Blood and lymphatic system disorders	0		12	3	3	0	0	0	0	2	0	0	0	0	7	0
Pruritus	Skin and subcutaneous tissue disorders	0		12	2	0	0	0	0	0	10	0	0	0	0	2	0
Rash maculo-papular	Skin and subcutaneous tissue disorders	0		12	3	1	0	0	0	0	7	0	0	0	0	4	0
Skin infection	Infections and infestations	0		12	1	0	0	0	0	0	12	0	0	0	0	0	0
Central nervous system haemorrhage	Nervous system disorders	1	1	11	2	5	0	0	0	0	7	0	0	0	0	0	0
Hepatotoxicity	Hepatobiliary disorders	0		11	3	4	0	0	0	0	6	0	0	0	0	1	0
Influenza	Infections and infestations	0		11	5	3	0	0	0	1	5	1	0	0	0	1	0
Lipase increased	Investigations	0		11	2	0	0	0	9	0	0	0	0	0	0	2	0
Mutagenic effect	Congenital, familial and genetic disorders	0		11	5	4	0	1	0	0	4	0	1	0	0	1	0
Purpura	Skin and subcutaneous tissue disorders	0		11	2	0	0	0	0	0	7	0	0	0	0	4	0
Transaminases increased	Investigations	0		11	4	1	0	0	3	0	6	0	0	0	0	1	0
Ventricular arrhythmia	Cardiac disorders	0		11	2	1	0	0	0	0	10	0	0	0	0	0	0
Viral infection	Infections and infestations	0		11	3	3	0	0	1	0	7	0	0	0	0	0	0
Bacterial infection	Infections and infestations	0		10	2	4	0	0	0	0	7	0	0	0	0	0	0
Drug interaction	General disorders and administration site conditions	0		10	3	1	0	0	0	1	8	0	0	0	0	0	0
Dyspepsia	Gastrointestinal disorders	0		10	3	0	0	0	1	0	8	0	0	0	0	1	0
Lower respiratory tract infection	Infections and infestations	0		10	3	2	0	0	0	0	3	0	0	0	0	5	0
Mucosal inflammation	General disorders and administration site conditions	0		10	1	0	0	0	0	0	10	0	0	0	0	0	0
Oedema	General disorders and administration site conditions	0		10	3	1	0	0	0	0	9	0	0	0	0	1	0
Opportunistic infection	Infections and infestations	0		10	2	3	0	0	0	0	8	0	0	0	0	0	0
Cerebrovascular accident	Nervous system disorders	0		9	1	0	0	0	0	0	9	0	0	0	0	0	0
Nail disorder	Skin and subcutaneous tissue disorders	0		9	1	0	0	0	0	0	9	0	0	0	0	0	0
Skin disorder	Skin and subcutaneous tissue disorders	0		9	3	1	0	0	1	0	8	0	0	0	0	0	0
Acute myocardial infarction	Cardiac disorders	0		8	2	5	0	0	0	0	3	0	0	0	0	0	0
Basal cell carcinoma	Neoplasms benign, malignant and unspecified (incl cysts and polyps)	0		8	3	1	0	0	0	0	6	0	0	0	0	1	0
Blood creatinine increased	Investigations	0		8	3	3	0	0	1	0	6	0	0	0	0	0	0
Colitis	Gastrointestinal disorders	0		8	2	2	0	0	0	0	6	0	0	0	0	0	0
Dehydration	Metabolism and nutrition disorders	0		8	1	0	0	0	0	0	8	0	0	0	0	0	0
Fall	Injury, poisoning and procedural complications	0		8	3	3	0	0	0	0	4	0	0	0	0	1	0
Haemoglobin decreased	Investigations	0		8	4	3	0	0	0	0	2	1	0	0	0	2	0
Haemorrhage intracranial	Nervous system disorders	0		8	2	1	0	0	0	0	7	0	0	0	0	0	0
Ischaemic stroke	Nervous system disorders	0		8	2	1	0	0	0	0	7	0	0	0	0	0	0
Liver disorder	Hepatobiliary disorders	0		8	3	1	0	0	0	0	1	0	0	0	0	6	0
Lymphocyte count decreased	Investigations	0		8	4	2	0	0	1	0	1	0	0	0	0	4	0
Neuropathy peripheral	Nervous system disorders	0		8	1	0	0	0	0	0	8	0	0	0	0	0	0
Transient ischaemic attack	Nervous system disorders	0		8	2	1	0	0	0	0	7	0	0	0	0	0	0
Weight decreased	Investigations	0		8	3	2	0	0	0	0	1	0	0	0	0	5	0
Cardiac failure congestive	Cardiac disorders	0		7	2	2	0	0	0	0	5	0	0	0	0	0	0
Cryptococcosis	Infections and infestations	0		7	1	0	0	0	0	0	7	0	0	0	0	0	0
Cytomegalovirus infection	Infections and infestations	0		7	3	2	0	0	0	0	4	0	0	0	0	1	0
Dry eye	Eye disorders	0		7	2	0	0	0	1	0	6	0	0	0	0	0	0
Hyperglycaemia	Metabolism and nutrition disorders	0		7	1	0	0	0	0	0	7	0	0	0	0	0	0
Hypokalaemia	Metabolism and nutrition disorders	0		7	2	0	0	0	0	0	6	0	0	0	0	1	0
Intracranial haematoma	Nervous system disorders	0		7	2	6	0	0	0	0	1	0	0	0	0	0	0
Palpitations	Cardiac disorders	0		7	2	4	0	0	0	0	3	0	0	0	0	0	0
Ventricular tachyarrhythmia	Cardiac disorders	0		7	2	1	0	0	0	0	6	0	0	0	0	0	0
Abdominal distension	Gastrointestinal disorders	0		6	4	1	0	0	0	0	2	0	0	2	0	1	0
Abdominal pain upper	Gastrointestinal disorders	0		6	4	0	0	0	1	0	3	0	0	1	0	1	0
Arrhythmia supraventricular	Cardiac disorders	0		6	2	1	0	0	0	0	5	0	0	0	0	0	0
Autoimmune haemolytic anaemia	Blood and lymphatic system disorders	0		6	2	1	0	0	0	0	5	0	0	0	0	0	0
Cataract	Eye disorders	0		6	2	0	0	0	0	0	4	0	0	0	0	2	0
Chills	General disorders and administration site conditions	0		6	3	1	0	0	0	0	4	0	0	0	0	1	0
Eczema	Skin and subcutaneous tissue disorders	0		6	1	0	0	0	0	0	6	0	0	0	0	0	0
Foetal disorder	Pregnancy, puerperium and perinatal conditions	0		6	3	2	0	0	0	0	2	0	0	0	0	2	0
Hyperuricaemia	Metabolism and nutrition disorders	0		6	1	0	0	0	0	0	6	0	0	0	0	0	0
Hypophosphataemia	Metabolism and nutrition disorders	0		6	3	0	0	0	0	0	4	0	0	1	0	1	0
Insomnia	Psychiatric disorders	0		6	2	0	0	0	0	0	5	0	0	0	0	1	0
Myocardial infarction	Cardiac disorders	0		6	2	1	0	0	0	0	5	0	0	0	0	0	0
Neoplasm malignant	Neoplasms benign, malignant and unspecified (incl cysts and polyps)	0		6	2	2	0	0	0	0	4	0	0	0	0	0	0
Onychoclasis	Skin and subcutaneous tissue disorders	0		6	1	0	0	0	0	0	6	0	0	0	0	0	0
Paronychia	Infections and infestations	0		6	1	0	0	0	0	0	6	0	0	0	0	0	0
Pericardial effusion	Cardiac disorders	0		6	2	1	0	0	0	0	5	0	0	0	0	0	0
Ventricular fibrillation	Cardiac disorders	0		6	2	2	0	0	0	0	4	0	0	0	0	0	0
Ventricular tachycardia	Cardiac disorders	0		6	1	0	0	0	0	0	6	0	0	0	0	0	0
Vision blurred	Eye disorders	0		6	1	0	0	0	0	0	6	0	0	0	0	0	0
White blood cell count decreased	Investigations	0		6	4	1	0	0	1	0	3	0	0	0	0	1	0
Acute coronary syndrome	Cardiac disorders	0		5	2	4	0	0	0	0	1	0	0	0	0	0	0
Acute kidney injury	Renal and urinary disorders	0		5	2	1	0	0	0	0	4	0	0	0	0	0	0
Bradycardia	Cardiac disorders	0		5	2	2	0	0	0	0	3	0	0	0	0	0	0
Cardiac arrest	Cardiac disorders	0		5	2	1	0	0	0	0	4	0	0	0	0	0	0
Cardiovascular disorder	Cardiac disorders	0		5	3	1	0	0	0	0	3	0	1	0	0	0	0
Cerebral ischaemia	Nervous system disorders	0		5	2	1	0	0	0	0	4	0	0	0	0	0	0
Dry skin	Skin and subcutaneous tissue disorders	0		5	2	0	0	0	0	0	3	0	0	0	0	2	0
Epstein-Barr virus infection	Infections and infestations	0		5	2	2	0	0	0	0	3	0	0	0	0	0	0
Erythema	Skin and subcutaneous tissue disorders	0		5	2	0	0	0	0	0	3	0	0	0	0	2	0
Gastrooesophageal reflux disease	Gastrointestinal disorders	0		5	1	0	0	0	0	0	5	0	0	0	0	0	0
Hepatic failure	Hepatobiliary disorders	0		5	2	2	0	0	0	0	3	0	0	0	0	0	0
Infertility	Reproductive system and breast disorders	0		5	2	3	0	0	0	0	2	0	0	0	0	0	0
Infertility female	Reproductive system and breast disorders	0		5	2	3	0	0	0	0	2	0	0	0	0	0	0
Infertility male	Reproductive system and breast disorders	0		5	2	3	0	0	0	0	2	0	0	0	0	0	0
Leukocytosis	Blood and lymphatic system disorders	0		5	1	0	0	0	0	0	5	0	0	0	0	0	0
Lymphatic disorder	Blood and lymphatic system disorders	0		5	2	1	0	0	0	0	0	0	0	0	0	4	0
Lymphocyte count increased	Investigations	0		5	3	1	0	0	0	0	2	0	0	0	0	2	0
Nasal congestion	Respiratory, thoracic and mediastinal disorders	0		5	5	1	0	0	1	1	1	0	0	0	0	1	0
Nervous system disorder	Nervous system disorders	0		5	2	0	0	0	0	0	3	0	0	0	0	2	0
Oral herpes	Infections and infestations	0		5	4	0	0	1	1	0	2	0	0	0	0	1	0
Oropharyngeal pain	Respiratory, thoracic and mediastinal disorders	0		5	4	0	0	0	1	1	2	0	0	0	0	1	0
Pain in extremity	Musculoskeletal and connective tissue disorders	0		5	3	2	0	0	1	0	2	0	0	0	0	0	0
Pancreatic toxicity	Gastrointestinal disorders	1	3	5	3	2	0	0	0	1	1	1	0	0	1	2	0
Panniculitis	Skin and subcutaneous tissue disorders	0		5	2	1	0	0	0	0	5	0	0	0	0	0	0
Photosensitivity reaction	Skin and subcutaneous tissue disorders	0		5	4	1	0	0	0	0	2	0	1	0	0	1	0
Platelet dysfunction	Blood and lymphatic system disorders	1	3	5	6	4	1	0	0	1	5	0	0	0	2	1	0
Pleural effusion	Respiratory, thoracic and mediastinal disorders	0		5	1	0	0	0	0	0	5	0	0	0	0	0	0
Posture abnormal	Musculoskeletal and connective tissue disorders	0		5	1	0	0	0	0	0	0	0	0	0	0	5	0
Renal failure	Renal and urinary disorders	0		5	1	0	0	0	0	0	5	0	0	0	0	0	0
Retinal haemorrhage	Eye disorders	0		5	2	4	0	0	0	0	1	0	0	0	0	0	0
Squamous cell carcinoma	Neoplasms benign, malignant and unspecified (incl cysts and polyps)	0		5	3	1	0	0	0	0	3	1	0	0	0	0	0
Stevens-Johnson syndrome	Skin and subcutaneous tissue disorders	0		5	1	0	0	0	0	0	5	0	0	0	0	0	0
Abdominal discomfort	Gastrointestinal disorders	0		4	3	0	0	0	1	0	2	0	0	0	0	1	0
Acute myeloid leukaemia	Neoplasms benign, malignant and unspecified (incl cysts and polyps)	0		4	3	1	0	0	0	0	2	0	0	0	0	1	0
Alopecia	Skin and subcutaneous tissue disorders	0		4	1	0	0	0	0	0	4	0	0	0	0	0	0
Anxiety	Psychiatric disorders	0		4	2	0	0	0	1	0	3	0	0	0	0	0	0
Blood alkaline phosphatase increased	Investigations	0		4	3	1	0	0	0	0	2	0	0	0	0	1	0
Blood bilirubin increased	Investigations	0		4	3	1	0	0	0	0	2	0	0	0	0	1	0
Blood disorder	Blood and lymphatic system disorders	0		4	2	1	0	0	0	0	4	0	0	0	0	0	0
Cachexia	Metabolism and nutrition disorders	0		4	3	2	0	0	0	0	1	0	0	0	0	1	0
Cardiotoxicity	Cardiac disorders	0		4	2	2	0	0	0	0	2	0	0	0	0	0	0
Cerebral aspergillosis	Infections and infestations	0		4	1	0	0	0	0	0	4	0	0	0	0	0	0
Coagulopathy	Blood and lymphatic system disorders	0		4	2	2	0	0	0	0	2	0	0	0	0	0	0
Conduction disorder	Cardiac disorders	0		4	1	0	0	0	0	0	4	0	0	0	0	0	0
Congenital musculoskeletal anomaly	Congenital, familial and genetic disorders	0		4	3	1	0	0	0	0	2	0	0	0	0	1	0
Coronary artery disease	Cardiac disorders	0		4	2	2	0	0	0	0	2	0	0	0	0	0	0
Drug-induced liver injury	Hepatobiliary disorders	0		4	2	0	0	0	0	0	3	0	0	0	0	1	0
Electrocardiogram QT prolonged	Investigations	0		4	2	0	0	0	1	0	3	0	0	0	0	0	0
Encephalitis	Infections and infestations	0		4	2	1	0	0	0	0	3	0	0	0	0	0	0
Erythema multiforme	Skin and subcutaneous tissue disorders	0		4	1	0	0	0	0	0	0	0	0	0	0	4	0
Foetal weight decreased	Pregnancy, puerperium and perinatal conditions	0		4	2	3	0	0	0	0	1	0	0	0	0	0	0
Gamma-glutamyltransferase increased	Investigations	0		4	2	0	0	0	2	0	0	0	0	0	0	2	0
Gastritis	Gastrointestinal disorders	0		4	2	0	0	0	1	0	3	0	0	0	0	0	0
Gastroenteritis	Infections and infestations	0		4	3	1	0	0	0	0	2	0	0	0	0	1	0
Glioblastoma multiforme	Neoplasms benign, malignant and unspecified (incl cysts and polyps)	0		4	1	4	0	0	0	0	0	0	0	0	0	0	0
Haemophagocytic lymphohistiocytosis	Immune system disorders	0		4	2	1	0	0	0	0	3	0	0	0	0	0	0
Haemoptysis	Respiratory, thoracic and mediastinal disorders	0		4	2	2	0	0	0	0	2	0	0	0	0	0	0
Hypophagia	Metabolism and nutrition disorders	0		4	2	1	0	0	0	0	0	0	0	0	0	3	0
Hypotension	Vascular disorders	0		4	1	0	0	0	0	0	4	0	0	0	0	0	0
Immune system disorder	Immune system disorders	0		4	2	0	0	0	0	0	3	0	0	0	0	1	0
Leukostasis syndrome	Blood and lymphatic system disorders	0		4	2	2	0	0	0	0	2	0	0	0	0	0	0
Malaise	General disorders and administration site conditions	0		4	2	0	0	0	0	0	3	0	0	0	0	1	0
Mucormycosis	Infections and infestations	0		4	1	0	0	0	0	0	4	0	0	0	0	0	0
Myelodysplastic syndrome	Neoplasms benign, malignant and unspecified (incl cysts and polyps)	0		4	2	2	0	0	0	0	2	0	0	0	0	0	0
Myocardial fibrosis	Cardiac disorders	0		4	2	1	0	0	0	0	3	0	0	0	0	0	0
Myocardial ischaemia	Cardiac disorders	0		4	2	3	0	0	0	0	1	0	0	0	0	0	0
Neutropenic infection	Infections and infestations	1	1	4	3	2	0	0	0	0	2	0	0	0	0	1	0
Neutropenic sepsis	Infections and infestations	1	1	4	3	1	0	0	0	0	3	0	0	0	0	1	0
Neutrophilic dermatosis	Skin and subcutaneous tissue disorders	0		4	1	0	0	0	0	0	4	0	0	0	0	0	0
Non-cardiac chest pain	General disorders and administration site conditions	0		4	2	3	0	0	1	0	0	0	0	0	0	0	0
Oesophageal carcinoma	Neoplasms benign, malignant and unspecified (incl cysts and polyps)	0		4	1	4	0	0	0	0	0	0	0	0	0	0	0
Platelet aggregation inhibition	Blood and lymphatic system disorders	0		4	3	2	0	0	0	0	2	0	0	0	0	1	0
Pyogenic granuloma	Neoplasms benign, malignant and unspecified (incl cysts and polyps)	0		4	1	0	0	0	0	0	4	0	0	0	0	0	0
Renal disorder	Renal and urinary disorders	0		4	2	2	0	0	0	0	0	0	0	0	0	2	0
Reproductive toxicity	Reproductive system and breast disorders	0		4	3	1	0	0	0	0	2	0	0	0	0	1	0
Subcutaneous abscess	Infections and infestations	0		4	2	1	0	0	0	0	4	0	0	0	0	0	0
Tachycardia	Cardiac disorders	0		4	1	4	0	0	0	0	0	0	0	0	0	0	0
Urticaria	Skin and subcutaneous tissue disorders	0		4	3	0	0	0	0	0	2	1	0	0	0	1	0
Venous thrombosis	Vascular disorders	0		4	2	0	0	0	0	0	2	2	0	0	0	0	0
Amylase increased	Investigations	0		3	1	0	0	0	3	0	0	0	0	0	0	0	0
Ataxia	Nervous system disorders	0		3	1	0	0	0	0	0	0	0	0	0	0	3	0
Bone pain	Musculoskeletal and connective tissue disorders	0		3	2	1	0	0	0	0	2	0	0	0	0	0	0
Bradypnoea	Respiratory, thoracic and mediastinal disorders	0		3	1	0	0	0	0	0	0	0	0	0	0	3	0
Cardiac death	General disorders and administration site conditions	0		3	1	0	0	0	0	0	3	0	0	0	0	0	0
Cardiomyopathy	Cardiac disorders	0		3	1	0	0	0	0	0	3	0	0	0	0	0	0
Conjunctival haemorrhage	Eye disorders	0		3	2	0	0	0	0	0	2	0	0	0	0	1	0
Deep vein thrombosis	Vascular disorders	0		3	1	0	0	0	0	0	3	0	0	0	0	0	0
Dermatitis	Skin and subcutaneous tissue disorders	0		3	3	1	0	0	0	0	1	0	0	0	0	1	0
Empyema	Infections and infestations	0		3	1	0	0	0	0	0	3	0	0	0	0	0	0
Foetal death	Pregnancy, puerperium and perinatal conditions	0		3	2	2	0	0	0	0	0	0	0	0	0	1	0
Foetal malformation	Congenital, familial and genetic disorders	0		3	1	0	0	0	0	0	3	0	0	0	0	0	0
Gait disturbance	General disorders and administration site conditions	0		3	2	0	0	0	0	0	2	0	0	0	0	1	0
Hair disorder	Skin and subcutaneous tissue disorders	0		3	1	0	0	0	0	0	3	0	0	0	0	0	0
Hepatitis E	Infections and infestations	0		3	2	0	0	0	0	0	2	0	0	0	0	1	0
Herpes virus infection	Infections and infestations	0		3	2	2	0	0	0	0	1	0	0	0	0	0	0
Hypoalbuminaemia	Metabolism and nutrition disorders	0		3	1	0	0	0	0	0	3	0	0	0	0	0	0
Immune thrombocytopenic purpura	Blood and lymphatic system disorders	0		3	3	1	0	0	0	0	1	0	0	0	0	1	0
Immune-mediated adverse reaction	Immune system disorders	0		3	1	0	0	0	0	0	3	0	0	0	0	0	0
Influenza like illness	General disorders and administration site conditions	0		3	2	2	0	0	1	0	0	0	0	0	0	0	0
Lacrimation increased	Eye disorders	0		3	2	0	0	0	0	0	1	0	0	0	0	2	0
Left ventricular dysfunction	Cardiac disorders	0		3	1	0	0	0	0	0	3	0	0	0	0	0	0
Lethargy	Nervous system disorders	0		3	2	2	0	0	0	0	1	0	0	0	0	0	0
Lung disorder	Respiratory, thoracic and mediastinal disorders	0		3	3	1	0	0	0	0	1	0	0	0	0	1	0
Meningitis cryptococcal	Infections and infestations	0		3	1	0	0	0	0	0	3	0	0	0	0	0	0
Mitochondrial toxicity	Metabolism and nutrition disorders	0		3	1	0	0	0	0	0	3	0	0	0	0	0	0
Mouth ulceration	Gastrointestinal disorders	0		3	1	0	0	0	0	0	3	0	0	0	0	0	0
Multiple organ dysfunction syndrome	General disorders and administration site conditions	0		3	2	1	0	0	0	0	2	0	0	0	0	0	0
Nephropathy toxic	Renal and urinary disorders	0		3	2	2	0	0	0	0	1	0	0	0	0	0	0
Night sweats	Skin and subcutaneous tissue disorders	0		3	2	1	0	0	0	0	2	0	0	0	0	0	0
Oxidative stress	Metabolism and nutrition disorders	0		3	1	0	0	0	0	0	3	0	0	0	0	0	0
Pancreatic fibrosis	Gastrointestinal disorders	0		3	2	1	0	0	0	0	0	0	0	0	0	2	0
Platelet adhesiveness decreased	Investigations	0		3	6	1	1	0	0	1	3	0	0	0	1	1	0
Pneumonia bacterial	Infections and infestations	0		3	3	1	0	0	0	0	1	0	0	0	0	1	0
Pneumonia cryptococcal	Infections and infestations	0		3	2	1	0	0	0	0	2	0	0	0	0	0	0
Pneumonia fungal	Infections and infestations	0		3	1	3	0	0	0	0	0	0	0	0	0	0	0
Post procedural haemorrhage	Injury, poisoning and procedural complications	0		3	1	0	0	0	0	0	3	0	0	0	0	0	0
Prostate cancer	Neoplasms benign, malignant and unspecified (incl cysts and polyps)	0		3	2	2	0	0	0	0	1	0	0	0	0	0	0
Rash erythematous	Skin and subcutaneous tissue disorders	0		3	2	0	0	0	0	0	1	0	0	0	0	2	0
Rash pustular	Infections and infestations	0		3	1	0	0	0	0	0	3	0	0	0	0	0	0
Rhinitis	Infections and infestations	0		3	2	1	0	0	0	0	0	0	0	0	0	2	0
Sinus arrest	Cardiac disorders	0		3	2	1	0	0	0	0	2	0	0	0	0	0	0
Sinus tachycardia	Cardiac disorders	0		3	2	2	0	0	0	0	1	0	0	0	0	0	0
Skin mass	Skin and subcutaneous tissue disorders	0		3	1	0	0	0	0	0	3	0	0	0	0	0	0
Skin ulcer	Skin and subcutaneous tissue disorders	0		3	2	1	0	0	0	0	2	0	0	0	0	0	0
Soft tissue infection	Infections and infestations	0		3	1	0	0	0	0	0	3	0	0	0	0	0	0
Spleen disorder	Blood and lymphatic system disorders	0		3	3	1	0	0	0	0	1	0	0	0	0	2	0
Squamous cell carcinoma of skin	Neoplasms benign, malignant and unspecified (incl cysts and polyps)	0		3	2	1	0	0	0	0	2	0	0	0	0	0	0
Staphylococcal skin infection	Infections and infestations	0		3	1	0	0	0	0	0	3	0	0	0	0	0	0
Sudden cardiac death	General disorders and administration site conditions	0		3	1	0	0	0	0	0	3	0	0	0	0	0	0
Ventricular extrasystoles	Cardiac disorders	0		3	1	0	0	0	0	0	3	0	0	0	0	0	0
Xerosis	General disorders and administration site conditions	0		3	1	0	0	0	0	0	3	0	0	0	0	0	0
Acute febrile neutrophilic dermatosis	Skin and subcutaneous tissue disorders	0		2	1	0	0	0	0	0	2	0	0	0	0	0	0
Adrenal disorder	Endocrine disorders	0		2	1	0	0	0	0	0	0	0	0	0	0	2	0
Angina pectoris	Cardiac disorders	0		2	1	2	0	0	0	0	0	0	0	0	0	0	0
Angina unstable	Cardiac disorders	0		2	1	2	0	0	0	0	0	0	0	0	0	0	0
Angioedema	Skin and subcutaneous tissue disorders	0		2	1	0	0	0	0	0	2	0	0	0	0	0	0
Angiopathy	Vascular disorders	0		2	1	0	0	0	0	0	2	0	0	0	0	0	0
Aortic stenosis	Vascular disorders	0		2	1	2	0	0	0	0	0	0	0	0	0	0	0
Aphthous ulcer	Gastrointestinal disorders	0		2	1	0	0	0	0	0	2	0	0	0	0	0	0
Arterial thrombosis	Vascular disorders	0		2	1	0	0	0	0	0	2	0	0	0	0	0	0
Arthropathy	Musculoskeletal and connective tissue disorders	0		2	2	1	0	0	0	0	2	0	0	0	0	0	0
Ascites	Gastrointestinal disorders	0		2	1	2	0	0	0	0	0	0	0	0	0	0	0
Atrioventricular block complete	Cardiac disorders	0		2	1	2	0	0	0	0	0	0	0	0	0	0	0
Atrioventricular block second degree	Cardiac disorders	0		2	2	1	0	0	0	0	1	0	0	0	0	0	0
Atypical mycobacterial infection	Infections and infestations	0		2	1	0	0	0	0	0	0	0	0	0	0	2	0
Bacteraemia	Infections and infestations	0		2	1	0	0	0	0	0	2	0	0	0	0	0	0
Basophilia	Blood and lymphatic system disorders	0		2	1	2	0	0	0	0	0	0	0	0	0	0	0
Bladder transitional cell carcinoma	Neoplasms benign, malignant and unspecified (incl cysts and polyps)	0		2	2	1	0	0	0	0	1	0	0	0	0	0	0
Blister	Skin and subcutaneous tissue disorders	0		2	2	0	0	0	0	0	1	0	0	0	0	1	0
Blood cholesterol decreased	Investigations	0		2	1	0	0	0	0	0	0	0	0	0	0	2	0
Blood glucose increased	Investigations	0		2	2	0	0	0	1	0	0	0	0	0	0	1	0
Blood immunoglobulin G decreased	Investigations	0		2	2	0	0	0	0	0	1	0	0	0	0	1	0
Blood uric acid increased	Investigations	0		2	2	1	0	0	0	0	1	0	0	0	0	0	0
Bone marrow failure	Blood and lymphatic system disorders	0		2	2	1	0	0	0	0	1	0	0	0	0	0	0
Brain abscess	Infections and infestations	0		2	1	0	0	0	0	0	2	0	0	0	0	0	0
Brain neoplasm	Neoplasms benign, malignant and unspecified (incl cysts and polyps)	0		2	1	2	0	0	0	0	0	0	0	0	0	0	0
Bronchiolitis	Infections and infestations	0		2	2	1	0	0	0	0	0	0	0	0	0	1	0
Candida infection	Infections and infestations	0		2	1	0	0	0	0	0	2	0	0	0	0	0	0
Cardiac haemorrhage	Cardiac disorders	0		2	2	1	0	0	0	0	0	0	0	0	0	1	0
Cardiac tamponade	Cardiac disorders	0		2	1	2	0	0	0	0	0	0	0	0	0	0	0
Cardio-respiratory arrest	Cardiac disorders	0		2	1	2	0	0	0	0	0	0	0	0	0	0	0
Central nervous system infection	Infections and infestations	0		2	1	0	0	0	0	0	2	0	0	0	0	0	0
Chest pain	General disorders and administration site conditions	0		2	2	1	0	0	0	0	1	0	0	0	0	0	0
Chronic obstructive pulmonary disease	Respiratory, thoracic and mediastinal disorders	0		2	1	0	0	0	0	0	2	0	0	0	0	0	0
Clostridium difficile infection	Infections and infestations	0		2	1	0	0	0	0	0	2	0	0	0	0	0	0
Cognitive disorder	Nervous system disorders	0		2	1	0	0	0	0	0	2	0	0	0	0	0	0
Conjunctivitis	Infections and infestations	0		2	2	0	0	0	0	0	1	0	0	0	0	1	0
Cystitis	Infections and infestations	0		2	2	0	0	0	0	0	1	0	0	0	0	1	0
Cystoid macular oedema	Eye disorders	0		2	1	0	0	0	0	0	2	0	0	0	0	0	0
Decreased embryo viability	Injury, poisoning and procedural complications	0		2	2	0	0	0	0	0	1	0	0	0	0	1	0
Dermatitis acneiform	Skin and subcutaneous tissue disorders	0		2	1	0	0	0	0	0	2	0	0	0	0	0	0
Dermatitis contact	Skin and subcutaneous tissue disorders	0		2	2	0	0	0	1	1	0	0	0	0	0	0	0
Diffuse large B-cell lymphoma	Neoplasms benign, malignant and unspecified (incl cysts and polyps)	0		2	2	1	0	0	0	0	1	0	0	0	0	0	0
Disseminated cryptococcosis	Infections and infestations	0		2	2	1	0	0	0	0	1	0	0	0	0	0	0
Drug eruption	Skin and subcutaneous tissue disorders	0		2	2	0	0	0	0	0	1	0	0	0	0	1	0
Dysfunctional uterine bleeding	Reproductive system and breast disorders	0		2	1	2	0	0	0	0	0	0	0	0	0	0	0
Electrocardiogram QT shortened	Investigations	0		2	1	0	0	0	0	0	2	0	0	0	0	0	0
Electrocardiogram change	Investigations	0		2	2	0	0	0	0	0	0	0	0	0	0	1	1
Encephalitis fungal	Infections and infestations	0		2	1	0	0	0	0	0	2	0	0	0	0	0	0
Eosinophilic pneumonia	Respiratory, thoracic and mediastinal disorders	0		2	1	0	0	0	0	0	2	0	0	0	0	0	0
Excessive granulation tissue	Skin and subcutaneous tissue disorders	0		2	1	0	0	0	0	0	2	0	0	0	0	0	0
Eye disorder	Eye disorders	0		2	1	0	0	0	0	0	2	0	0	0	0	0	0
Faecal volume decreased	Investigations	0		2	1	0	0	0	0	0	0	0	0	0	0	2	0
Femur fracture	Injury, poisoning and procedural complications	0		2	2	1	0	0	0	0	1	0	0	0	0	0	0
Folliculitis	Infections and infestations	0		2	1	0	0	0	0	0	2	0	0	0	0	0	0
Foot fracture	Injury, poisoning and procedural complications	0		2	1	0	0	0	0	0	0	2	0	0	0	0	0
Gastric ulcer	Gastrointestinal disorders	0		2	2	0	0	0	0	0	1	0	0	0	0	1	0
Gastrointestinal toxicity	Gastrointestinal disorders	0		2	2	1	0	0	0	0	1	0	0	0	0	0	0
Gastrointestinal ulcer	Gastrointestinal disorders	0		2	1	0	0	0	0	0	2	0	0	0	0	0	0
General/unspecified toxicity	General disorders and administration site conditions	0		2	2	0	0	0	1	0	0	0	0	0	0	0	1
Haematotoxicity	Blood and lymphatic system disorders	0		2	1	0	0	0	0	0	2	0	0	0	0	0	0
Hair texture abnormal	Skin and subcutaneous tissue disorders	0		2	1	0	0	0	0	0	2	0	0	0	0	0	0
Hepatic function abnormal	Hepatobiliary disorders	0		2	2	0	0	0	0	0	1	0	0	0	0	1	0
Hepatic necrosis	Hepatobiliary disorders	0		2	1	2	0	0	0	0	0	0	0	0	0	0	0
Hepatitis	Hepatobiliary disorders	0		2	1	0	0	0	0	0	2	0	0	0	0	0	0
Hepatomegaly	Hepatobiliary disorders	0		2	1	0	0	0	0	0	0	0	0	0	0	2	0
Herpes simplex	Infections and infestations	0		2	1	0	0	0	0	0	2	0	0	0	0	0	0
Histoplasmosis	Infections and infestations	0		2	1	0	0	0	0	0	2	0	0	0	0	0	0
Hypercholesterolaemia	Metabolism and nutrition disorders	0		2	1	0	0	0	0	0	2	0	0	0	0	0	0
Hypersensitivity vasculitis	Skin and subcutaneous tissue disorders	0		2	1	0	0	0	0	0	2	0	0	0	0	0	0
Hypogammaglobulinaemia	Immune system disorders	0		2	1	0	0	0	0	0	2	0	0	0	0	0	0
Hypokinesia	Nervous system disorders	0		2	1	0	0	0	0	0	0	0	0	0	0	2	0
Hypothermia	General disorders and administration site conditions	0		2	1	0	0	0	0	0	0	0	0	0	0	2	0
Increased tendency to bruise	Blood and lymphatic system disorders	0		2	2	1	0	0	0	0	1	0	0	0	0	0	0
Inflammation	General disorders and administration site conditions	0		2	2	1	0	0	0	0	1	0	0	0	0	0	0
Labour complication	Pregnancy, puerperium and perinatal conditions	0		2	1	2	0	0	0	0	0	0	0	0	0	0	0
Left atrial enlargement	Cardiac disorders	0		2	2	1	0	0	0	0	1	0	0	0	0	0	0
Lipid metabolism disorder	Metabolism and nutrition disorders	0		2	1	0	0	0	0	0	0	0	0	0	0	2	0
Listeriosis	Infections and infestations	0		2	1	0	0	0	0	0	2	0	0	0	0	0	0
Lower gastrointestinal haemorrhage	Gastrointestinal disorders	0		2	2	1	0	0	0	0	1	0	0	0	0	0	0
Malignant melanoma	Neoplasms benign, malignant and unspecified (incl cysts and polyps)	0		2	2	1	0	0	0	0	1	0	0	0	0	0	0
Menorrhagia	Reproductive system and breast disorders	0		2	2	1	0	0	0	0	0	1	0	0	0	0	0
Motor dysfunction	Nervous system disorders	0		2	1	0	0	0	0	0	0	0	0	0	0	2	0
Mouth haemorrhage	Gastrointestinal disorders	0		2	2	0	0	0	0	0	1	0	0	0	0	1	0
Muscular weakness	Musculoskeletal and connective tissue disorders	0		2	2	0	0	0	0	1	1	0	0	0	0	0	0
Musculoskeletal discomfort	Musculoskeletal and connective tissue disorders	0		2	2	1	0	0	0	0	1	0	0	0	0	0	0
Mycobacterial infection	Infections and infestations	0		2	1	0	0	0	0	0	2	0	0	0	0	0	0
Mycobacterium avium complex infection	Infections and infestations	0		2	1	0	0	0	0	0	2	0	0	0	0	0	0
Mydriasis	Eye disorders	0		2	1	0	0	0	0	0	0	0	0	0	0	2	0
Myocardial necrosis	Cardiac disorders	0		2	1	2	0	0	0	0	0	0	0	0	0	0	0
Myocarditis	Cardiac disorders	0		2	1	2	0	0	0	0	0	0	0	0	0	0	0
Nail ridging	Skin and subcutaneous tissue disorders	0		2	1	0	0	0	0	0	2	0	0	0	0	0	0
Neck pain	Musculoskeletal and connective tissue disorders	0		2	2	1	0	0	0	1	0	0	0	0	0	0	0
Neutrophil count increased	Investigations	0		2	1	0	0	0	0	0	0	0	0	0	0	2	0
Odynophagia	Gastrointestinal disorders	0		2	2	1	0	0	1	0	0	0	0	0	0	0	0
Otitis media	Infections and infestations	0		2	2	1	0	0	1	0	0	0	0	0	0	0	0
Pain	General disorders and administration site conditions	0		2	1	0	0	0	0	0	2	0	0	0	0	0	0
Palindromic rheumatism	Musculoskeletal and connective tissue disorders	0		2	1	0	0	0	0	0	2	0	0	0	0	0	0
Pancreatic atrophy	Gastrointestinal disorders	0		2	2	0	0	0	0	0	1	0	0	0	0	1	0
Pancreatic disorder	Gastrointestinal disorders	0		2	1	0	0	0	0	0	0	0	0	0	0	2	0
Pancreatitis	Gastrointestinal disorders	0		2	2	1	0	0	0	0	0	0	0	0	0	1	0
Papule	Skin and subcutaneous tissue disorders	0		2	1	0	0	0	0	0	2	0	0	0	0	0	0
Pemphigoid	Skin and subcutaneous tissue disorders	0		2	1	0	0	0	0	0	2	0	0	0	0	0	0
Pericarditis	Cardiac disorders	0		2	1	0	0	0	0	0	2	0	0	0	0	0	0
Platelet aggregation abnormal	Investigations	0		2	2	1	0	0	0	0	2	0	0	0	0	0	0
Platelet count increased	Investigations	0		2	1	0	0	0	0	0	0	0	0	0	0	2	0
Pneumonia influenzal	Infections and infestations	0		2	1	0	0	0	0	0	2	0	0	0	0	0	0
Pneumonia viral	Infections and infestations	0		2	1	0	0	0	0	0	2	0	0	0	0	0	0
Pneumothorax	Respiratory, thoracic and mediastinal disorders	0		2	1	0	0	0	0	0	2	0	0	0	0	0	0
Presyncope	Nervous system disorders	0		2	1	0	0	0	0	0	2	0	0	0	0	0	0
Productive cough	Respiratory, thoracic and mediastinal disorders	0		2	2	0	0	0	0	0	1	0	0	0	0	1	0
Pulmonary embolism	Respiratory, thoracic and mediastinal disorders	0		2	2	1	0	0	0	0	1	0	0	0	0	0	0
Pyoderma gangrenosum	Skin and subcutaneous tissue disorders	0		2	1	0	0	0	0	0	2	0	0	0	0	0	0
Rash pruritic	Skin and subcutaneous tissue disorders	0		2	1	0	0	0	0	0	2	0	0	0	0	0	0
Red blood cell count decreased	Investigations	0		2	2	1	0	0	0	0	0	0	0	0	0	1	0
Renal tubular atrophy	Renal and urinary disorders	0		2	1	2	0	0	0	0	0	0	0	0	0	0	0
Renal tubular disorder	Renal and urinary disorders	0		2	1	2	0	0	0	0	0	0	0	0	0	0	0
Renal tubular injury	Renal and urinary disorders	0		2	1	0	0	0	0	0	2	0	0	0	0	0	0
Respiratory failure	Respiratory, thoracic and mediastinal disorders	0		2	1	0	0	0	0	0	2	0	0	0	0	0	0
Retarded ossification	Pregnancy, puerperium and perinatal conditions	0		2	1	2	0	0	0	0	0	0	0	0	0	0	0
Rhinovirus infection	Infections and infestations	0		2	1	0	0	0	0	0	2	0	0	0	0	0	0
Richter's syndrome	Neoplasms benign, malignant and unspecified (incl cysts and polyps)	0		2	1	0	0	0	0	0	2	0	0	0	0	0	0
Sedation	Nervous system disorders	0		2	1	0	0	0	0	0	0	0	0	0	0	2	0
Septic shock	Infections and infestations	0		2	1	0	0	0	0	0	2	0	0	0	0	0	0
Sinus bradycardia	Cardiac disorders	0		2	2	1	0	0	0	0	1	0	0	0	0	0	0
Skin abrasion	Injury, poisoning and procedural complications	0		2	2	0	0	0	1	0	1	0	0	0	0	0	0
Skin fissures	Skin and subcutaneous tissue disorders	0		2	1	0	0	0	0	0	2	0	0	0	0	0	0
Skin papilloma	Neoplasms benign, malignant and unspecified (incl cysts and polyps)	0		2	2	0	0	0	1	0	1	0	0	0	0	0	0
Skin toxicity	Skin and subcutaneous tissue disorders	0		2	2	1	0	0	0	0	2	0	0	0	0	0	0
Somnolence	Nervous system disorders	0		2	2	1	0	0	0	0	0	0	0	0	0	1	0
Spleen atrophy	Blood and lymphatic system disorders	0		2	2	1	0	0	0	0	0	0	0	0	0	1	0
Staphylococcal infection	Infections and infestations	0		2	1	0	0	0	0	0	2	0	0	0	0	0	0
Streptococcal endocarditis	Infections and infestations	0		2	1	0	0	0	0	0	2	0	0	0	0	0	0
Subdural haemorrhage	Injury, poisoning and procedural complications	0		2	1	0	0	0	0	0	2	0	0	0	0	0	0
Sudden death	General disorders and administration site conditions	0		2	1	0	0	0	0	0	2	0	0	0	0	0	0
Supraventricular tachycardia	Cardiac disorders	0		2	2	1	0	0	0	0	1	0	0	0	0	0	0
Tendonitis	Musculoskeletal and connective tissue disorders	0		2	1	0	0	0	0	0	2	0	0	0	0	0	0
Tension headache	Nervous system disorders	0		2	2	0	1	1	0	0	0	0	0	0	0	0	0
Tinea pedis	Infections and infestations	0		2	2	0	0	0	0	0	1	0	0	0	0	1	0
Toothache	Gastrointestinal disorders	0		2	2	0	0	0	1	1	0	0	0	0	0	0	0
Traumatic haematoma	Injury, poisoning and procedural complications	0		2	2	0	0	0	0	0	1	0	0	0	0	1	0
Tuberculosis	Infections and infestations	0		2	1	0	0	0	0	0	2	0	0	0	0	0	0
Tubulointerstitial nephritis	Renal and urinary disorders	0		2	2	1	0	0	0	0	2	0	0	0	0	0	0
Uterine disorder	Reproductive system and breast disorders	0		2	2	1	0	0	0	0	0	0	0	0	0	1	0
Uveitis	Eye disorders	0		2	1	0	0	0	0	0	2	0	0	0	0	0	0
Varicella zoster virus infection	Infections and infestations	0		2	1	0	0	0	0	0	2	0	0	0	0	0	0
Vertigo	Ear and labyrinth disorders	0		2	1	0	0	0	0	0	2	0	0	0	0	0	0
Visual acuity reduced	Eye disorders	0		2	1	0	0	0	0	0	2	0	0	0	0	0	0
Visual impairment	Eye disorders	0		2	2	1	0	0	0	0	1	0	0	0	0	0	0
Abdominal abscess	Infections and infestations	0		1	1	0	0	0	0	0	0	0	0	0	0	1	0
Abdominal infection	Infections and infestations	0		1	1	0	0	0	0	0	1	0	0	0	0	0	0
Abdominal pain lower	Gastrointestinal disorders	0		1	1	0	0	0	0	0	0	0	0	0	0	1	0
Abnormal behaviour	Psychiatric disorders	0		1	1	0	0	0	0	0	0	0	0	0	0	1	0
Abnormal organ weight	Investigations	0		1	1	0	0	0	0	0	0	0	0	0	0	1	0
Abortion	Pregnancy, puerperium and perinatal conditions	0		1	1	0	0	0	0	0	0	0	0	0	0	1	0
Abortion spontaneous	Pregnancy, puerperium and perinatal conditions	0		1	1	0	0	0	1	0	0	0	0	0	0	0	0
Acute generalised exanthematous pustulosis	Skin and subcutaneous tissue disorders	0		1	1	0	0	0	0	0	1	0	0	0	0	0	0
Acute lymphocytic leukaemia	Neoplasms benign, malignant and unspecified (incl cysts and polyps)	0		1	1	0	0	0	0	0	1	0	0	0	0	0	0
Adenocarcinoma	Neoplasms benign, malignant and unspecified (incl cysts and polyps)	0		1	1	0	0	0	0	0	1	0	0	0	0	0	0
Adrenal gland weight increased	Investigations	0		1	1	0	0	0	0	0	0	0	0	0	0	1	0
Aeromonas infection	Infections and infestations	0		1	1	0	0	0	0	0	1	0	0	0	0	0	0
Agranulocytosis	Blood and lymphatic system disorders	1	1	1	1	0	0	0	0	0	2	0	0	0	0	0	0
Albumin globulin ratio decreased	Investigations	0		1	1	0	0	0	0	0	0	0	0	0	0	1	0
Albumin globulin ratio increased	Investigations	0		1	1	0	0	0	0	0	0	0	0	0	0	1	0
Anal haemorrhage	Gastrointestinal disorders	0		1	1	0	0	0	0	0	0	0	0	0	0	1	0
Anaphylactic shock	Immune system disorders	0		1	1	0	0	0	0	0	1	0	0	0	0	0	0
Angiocentric lymphoma	Neoplasms benign, malignant and unspecified (incl cysts and polyps)	0		1	1	0	0	0	0	0	1	0	0	0	0	0	0
Angiosarcoma	Neoplasms benign, malignant and unspecified (incl cysts and polyps)	0		1	1	1	0	0	0	0	0	0	0	0	0	0	0
Angular cheilitis	Gastrointestinal disorders	0		1	1	0	0	0	0	0	1	0	0	0	0	0	0
Anti-GAD antibody negative	Investigations	0		1	1	0	0	0	0	0	1	0	0	0	0	0	0
Anti-insulin antibody decreased	Investigations	0		1	1	0	0	0	0	0	1	0	0	0	0	0	0
Aphasia	Nervous system disorders	0		1	1	0	0	0	0	0	0	0	0	0	0	1	0
Aplasia pure red cell	Blood and lymphatic system disorders	0		1	1	0	0	0	0	0	1	0	0	0	0	0	0
Appendix cancer	Neoplasms benign, malignant and unspecified (incl cysts and polyps)	0		1	1	0	0	0	0	0	1	0	0	0	0	0	0
Application site erythema	General disorders and administration site conditions	0		1	1	0	0	0	0	1	0	0	0	0	0	0	0
Application site irritation	General disorders and administration site conditions	0		1	1	0	0	0	1	0	0	0	0	0	0	0	0
Areflexia	Nervous system disorders	0		1	1	0	0	0	0	0	0	0	0	0	0	1	0
Arterial haemorrhage	Vascular disorders	0		1	1	0	0	0	0	0	1	0	0	0	0	0	0
Arteriovenous malformation	Congenital, familial and genetic disorders	0		1	1	0	0	0	0	0	1	0	0	0	0	0	0
Arthritis	Musculoskeletal and connective tissue disorders	0		1	1	0	0	0	0	0	1	0	0	0	0	0	0
Asymptomatic bacteriuria	Infections and infestations	0		1	1	0	0	0	0	1	0	0	0	0	0	0	0
Atrial hypertrophy	Cardiac disorders	0		1	1	0	0	0	0	0	1	0	0	0	0	0	0
Atypical pneumonia	Infections and infestations	0		1	1	0	0	0	0	0	1	0	0	0	0	0	0
Autoimmune dermatitis	Skin and subcutaneous tissue disorders	0		1	1	0	0	0	0	0	1	0	0	0	0	0	0
Autoimmune disorder	Immune system disorders	0		1	1	0	0	0	0	0	1	0	0	0	0	0	0
Azotaemia	Renal and urinary disorders	0		1	1	1	0	0	0	0	0	0	0	0	0	0	0
B-cell lymphoma	Neoplasms benign, malignant and unspecified (incl cysts and polyps)	0		1	1	1	0	0	0	0	0	0	0	0	0	0	0
B-lymphocyte abnormalities	Blood and lymphatic system disorders	0		1	1	0	0	0	0	0	1	0	0	0	0	0	0
BK virus infection	Infections and infestations	0		1	1	0	0	0	0	0	1	0	0	0	0	0	0
Bacterial sepsis	Infections and infestations	0		1	1	0	0	0	0	0	1	0	0	0	0	0	0
Bilirubin urine present	Investigations	0		1	1	0	0	0	0	0	0	0	0	0	0	1	0
Bladder adenocarcinoma stage unspecified	Neoplasms benign, malignant and unspecified (incl cysts and polyps)	0		1	1	0	0	0	0	0	1	0	0	0	0	0	0
Bladder granuloma	Renal and urinary disorders	0		1	1	0	0	0	0	0	1	0	0	0	0	0	0
Bladder neoplasm	Neoplasms benign, malignant and unspecified (incl cysts and polyps)	0		1	1	0	0	0	0	0	1	0	0	0	0	0	0
Blastomycosis	Infections and infestations	0		1	1	0	0	0	0	0	1	0	0	0	0	0	0
Bleeding time prolonged	Investigations	0		1	2	1	0	0	0	0	1	0	0	0	0	0	0
Blood albumin decreased	Investigations	0		1	1	0	0	0	0	0	0	0	0	0	0	1	0
Blood albumin increased	Investigations	0		1	1	0	0	0	0	0	0	0	0	0	0	1	0
Blood aldosterone increased	Investigations	0		1	1	0	0	0	0	0	0	0	0	0	0	1	0
Blood bilirubin decreased	Investigations	0		1	1	0	0	0	0	0	0	0	0	0	0	1	0
Blood blister	Skin and subcutaneous tissue disorders	0		1	1	1	0	0	0	0	0	0	0	0	0	0	0
Blood calcium decreased	Investigations	0		1	1	0	0	0	0	0	0	0	0	0	0	1	0
Blood calcium increased	Investigations	0		1	1	0	0	0	0	0	0	0	0	0	0	1	0
Blood chloride decreased	Investigations	0		1	1	0	0	0	0	0	0	0	0	0	0	1	0
Blood cholesterol increased	Investigations	0		1	1	0	0	0	0	0	0	0	0	0	0	1	0
Blood corticosterone increased	Investigations	0		1	1	0	0	0	0	0	0	0	0	0	0	1	0
Blood creatine increased	Investigations	0		1	1	0	0	0	0	0	1	0	0	0	0	0	0
Blood creatine phosphokinase increased	Investigations	0		1	1	0	0	0	0	0	1	0	0	0	0	0	0
Blood creatinine decreased	Investigations	0		1	1	0	0	0	0	0	0	0	0	0	0	1	0
Blood fibrinogen decreased	Investigations	0		1	1	0	0	0	0	0	0	0	0	0	0	1	0
Blood fibrinogen increased	Investigations	0		1	1	0	0	0	0	0	0	0	0	0	0	1	0
Blood immunoglobulin A decreased	Investigations	0		1	1	0	0	0	0	0	1	0	0	0	0	0	0
Blood immunoglobulin A increased	Investigations	0		1	1	0	0	0	0	0	1	0	0	0	0	0	0
Blood immunoglobulin M decreased	Investigations	0		1	1	0	0	0	0	0	0	0	0	0	0	1	0
Blood insulin decreased	Investigations	0		1	1	0	0	0	0	0	0	0	0	0	0	1	0
Blood ketone body decreased	Investigations	0		1	1	0	0	0	0	0	0	0	0	0	0	1	0
Blood potassium decreased	Investigations	0		1	1	0	0	0	0	0	0	0	0	0	0	1	0
Blood potassium increased	Investigations	0		1	1	0	0	0	0	0	0	0	0	0	0	1	0
Blood pressure abnormal	Investigations	0		1	1	0	0	0	0	0	0	0	0	0	0	1	0
Blood thyroid stimulating hormone increased	Investigations	0		1	1	0	0	0	0	0	0	0	0	0	0	1	0
Blood triglycerides decreased	Investigations	0		1	1	0	0	0	0	0	0	0	0	0	0	1	0
Blood triglycerides increased	Investigations	0		1	1	0	0	0	0	0	0	0	0	0	0	1	0
Blood urea increased	Investigations	0		1	1	0	0	0	0	0	0	0	0	0	0	1	0
Blood urine present	Investigations	0		1	1	0	0	0	0	0	0	0	0	0	0	1	0
Body temperature decreased	Investigations	0		1	1	0	0	0	0	0	0	0	0	0	0	1	0
Bone loss	Musculoskeletal and connective tissue disorders	0		1	1	0	0	0	0	0	1	0	0	0	0	0	0
Bone marrow disorder	Blood and lymphatic system disorders	0		1	1	0	0	0	0	0	1	0	0	0	0	0	0
Bone marrow toxicity	Blood and lymphatic system disorders	0		1	1	0	0	0	0	0	1	0	0	0	0	0	0
Brain injury	Nervous system disorders	0		1	1	1	0	0	0	0	0	0	0	0	0	0	0
Brain neoplasm malignant	Neoplasms benign, malignant and unspecified (incl cysts and polyps)	0		1	1	1	0	0	0	0	0	0	0	0	0	0	0
Campylobacter gastroenteritis	Infections and infestations	0		1	1	0	0	0	0	0	1	0	0	0	0	0	0
Campylobacter infection	Infections and infestations	0		1	1	0	0	0	0	0	1	0	0	0	0	0	0
Capillary fragility test	Investigations	0		1	1	1	0	0	0	0	0	0	0	0	0	0	0
Cardiac failure acute	Cardiac disorders	0		1	1	0	0	0	0	0	1	0	0	0	0	0	0
Cartilage development disorder	Musculoskeletal and connective tissue disorders	0		1	1	0	0	0	0	0	0	0	0	0	0	1	0
Central nervous system fungal infection	Infections and infestations	0		1	1	0	0	0	0	0	1	0	0	0	0	0	0
Cerebral haemorrhage	Nervous system disorders	0		1	1	0	0	0	0	0	1	0	0	0	0	0	0
Cerebral microhaemorrhage	Nervous system disorders	0		1	1	1	0	0	0	0	0	0	0	0	0	0	0
Change of bowel habit	Gastrointestinal disorders	0		1	1	0	0	0	0	0	0	0	0	0	0	1	0
Cholecystitis	Hepatobiliary disorders	0		1	1	0	0	0	0	0	1	0	0	0	0	0	0
Chondropathy	Musculoskeletal and connective tissue disorders	0		1	1	0	0	0	0	0	0	0	0	0	0	1	0
Clostridium difficile colitis	Infections and infestations	0		1	1	0	0	0	0	0	1	0	0	0	0	0	0
Coccidioidomycosis	Infections and infestations	0		1	1	1	0	0	0	0	0	0	0	0	0	0	0
Completed suicide	Psychiatric disorders	0		1	1	1	0	0	0	0	0	0	0	0	0	0	0
Complex regional pain syndrome	Nervous system disorders	0		1	1	0	0	0	1	0	0	0	0	0	0	0	0
Compression fracture	Injury, poisoning and procedural complications	0		1	1	0	0	0	0	0	1	0	0	0	0	0	0
Confusional state	Psychiatric disorders	0		1	1	0	0	0	0	0	1	0	0	0	0	0	0
Coronary artery stenosis	Cardiac disorders	0		1	1	1	0	0	0	0	0	0	0	0	0	0	0
Corynebacterium infection	Infections and infestations	0		1	1	0	0	0	0	0	1	0	0	0	0	0	0
Cryptococcus test positive	Investigations	0		1	1	0	0	0	0	0	1	0	0	0	0	0	0
Cutaneous mucormycosis	Infections and infestations	0		1	1	0	0	0	0	0	1	0	0	0	0	0	0
Cytokine release syndrome	Immune system disorders	0		1	1	0	0	0	0	0	1	0	0	0	0	0	0
Cytomegalovirus viraemia	Infections and infestations	0		1	1	1	0	0	0	0	0	0	0	0	0	0	0
Dactylitis	Musculoskeletal and connective tissue disorders	0		1	1	0	0	0	0	0	1	0	0	0	0	0	0
Delirium	Psychiatric disorders	0		1	1	1	0	0	0	0	0	0	0	0	0	0	0
Dental caries	Gastrointestinal disorders	0		1	1	0	0	0	0	0	1	0	0	0	0	0	0
Depression	Psychiatric disorders	0		1	1	0	0	0	0	0	1	0	0	0	0	0	0
Developmental delay	General disorders and administration site conditions	0		1	1	1	0	0	0	0	0	0	0	0	0	0	0
Device related infection	Infections and infestations	0		1	1	1	0	0	0	0	0	0	0	0	0	0	0
Diastolic hypertension	Vascular disorders	0		1	1	0	0	0	0	0	1	0	0	0	0	0	0
Diffuse alopecia	Skin and subcutaneous tissue disorders	0		1	1	0	0	0	0	0	1	0	0	0	0	0	0
Diplopia	Eye disorders	0		1	1	0	0	0	0	0	0	0	0	0	0	1	0
Disseminated tuberculosis	Infections and infestations	0		1	1	0	0	0	0	0	1	0	0	0	0	0	0
Drug hypersensitivity	Immune system disorders	0		1	1	0	0	0	0	0	0	0	0	0	0	1	0
Drug reaction with eosinophilia and systemic symptoms	Skin and subcutaneous tissue disorders	0		1	1	0	0	0	0	0	1	0	0	0	0	0	0
Dry mouth	Gastrointestinal disorders	0		1	1	0	0	0	0	0	1	0	0	0	0	0	0
Dry throat	Respiratory, thoracic and mediastinal disorders	0		1	1	0	0	0	1	0	0	0	0	0	0	0	0
Duodenal ulcer	Gastrointestinal disorders	0		1	1	0	0	0	0	0	1	0	0	0	0	0	0
Dysmenorrhoea	Reproductive system and breast disorders	0		1	1	0	0	1	0	0	0	0	0	0	0	0	0
Dysphagia	Gastrointestinal disorders	0		1	1	0	0	0	0	0	1	0	0	0	0	0	0
Dysphonia	Respiratory, thoracic and mediastinal disorders	0		1	1	0	0	0	0	0	1	0	0	0	0	0	0
Ecthyma	Infections and infestations	0		1	1	0	0	0	0	0	1	0	0	0	0	0	0
Electrocardiogram PR prolongation	Investigations	0		1	1	0	0	0	0	0	1	0	0	0	0	0	0
Electrocardiogram repolarisation abnormality	Investigations	0		1	1	0	0	0	0	0	0	0	0	0	0	1	0
Encephalitis viral	Infections and infestations	0		1	1	0	0	0	0	0	1	0	0	0	0	0	0
Encephalopathy	Nervous system disorders	0		1	1	1	0	0	0	0	0	0	0	0	0	0	0
Endometrial cancer	Neoplasms benign, malignant and unspecified (incl cysts and polyps)	0		1	1	1	0	0	0	0	0	0	0	0	0	0	0
Endothelial dysfunction	Vascular disorders	0		1	1	0	0	0	0	0	1	0	0	0	0	0	0
Enterobacter infection	Infections and infestations	0		1	1	0	0	0	0	0	1	0	0	0	0	0	0
Enterococcal infection	Infections and infestations	0		1	1	0	0	0	0	0	1	0	0	0	0	0	0
Enterocolitis	Gastrointestinal disorders	0		1	1	1	0	0	0	0	0	0	0	0	0	0	0
Eosinophil count increased	Investigations	0		1	1	0	0	0	0	0	0	0	0	0	0	1	0
Eosinophilic myocarditis	Cardiac disorders	0		1	1	0	0	0	0	0	1	0	0	0	0	0	0
Epididymitis	Infections and infestations	0		1	1	1	0	0	0	0	0	0	0	0	0	0	0
Epilepsy	Nervous system disorders	0		1	1	0	0	0	1	0	0	0	0	0	0	0	0
Eructation	Gastrointestinal disorders	0		1	1	0	0	0	0	1	0	0	0	0	0	0	0
Erythema annulare	Skin and subcutaneous tissue disorders	0		1	1	0	0	0	0	0	0	1	0	0	0	0	0
Escherichia infection	Infections and infestations	0		1	1	0	0	0	0	0	1	0	0	0	0	0	0
Escherichia urinary tract infection	Infections and infestations	0		1	1	1	0	0	0	0	0	0	0	0	0	0	0
Exposure via breast milk	Injury, poisoning and procedural complications	0		1	1	1	0	0	0	0	0	0	0	0	0	0	0
Extramedullary haemopoiesis	Blood and lymphatic system disorders	0		1	1	0	0	0	0	0	0	0	0	0	0	1	0
Eye infection	Infections and infestations	0		1	1	0	0	0	0	0	1	0	0	0	0	0	0
Eye infection toxoplasmal	Infections and infestations	0		1	1	0	0	0	0	0	1	0	0	0	0	0	0
Eyelid ptosis	Eye disorders	0		1	1	0	0	0	0	0	0	0	0	0	0	1	0
Faeces pale	Gastrointestinal disorders	0		1	1	0	0	0	0	0	0	0	0	0	0	1	0
Faeces soft	Gastrointestinal disorders	0		1	1	0	0	0	0	0	1	0	0	0	0	0	0
Feeding behaviour abnormal	Metabolism and nutrition disorders	0		1	1	0	0	0	0	0	0	0	0	0	0	1	0
Feeling cold	General disorders and administration site conditions	0		1	1	1	0	0	0	0	0	0	0	0	0	0	0
Foetal bone disorder	Pregnancy, puerperium and perinatal conditions	0		1	1	0	0	0	0	0	0	0	0	0	0	1	0
Foetal damage	Pregnancy, puerperium and perinatal conditions	0		1	1	0	0	0	0	0	1	0	0	0	0	0	0
Fungal sepsis	Infections and infestations	0		1	1	0	0	0	0	0	1	0	0	0	0	0	0
Gastric haemorrhage	Gastrointestinal disorders	0		1	1	1	0	0	0	0	0	0	0	0	0	0	0
Gastric ulcer haemorrhage	Gastrointestinal disorders	0		1	1	0	0	0	0	0	1	0	0	0	0	0	0
Gastritis erosive	Gastrointestinal disorders	0		1	1	0	0	0	0	0	0	0	0	0	0	1	0
Gastrointestinal infection	Infections and infestations	0		1	1	0	0	0	0	0	1	0	0	0	0	0	0
Gastrointestinal inflammation	Gastrointestinal disorders	0		1	1	0	0	0	0	0	1	0	0	0	0	0	0
General physical health deterioration	General disorders and administration site conditions	0		1	1	1	0	0	0	0	0	0	0	0	0	0	0
Glaucoma	Eye disorders	0		1	1	0	0	0	0	0	1	0	0	0	0	0	0
Glioblastoma	Neoplasms benign, malignant and unspecified (incl cysts and polyps)	0		1	1	1	0	0	0	0	0	0	0	0	0	0	0
Globulins decreased	Investigations	0		1	1	0	0	0	0	0	0	0	0	0	0	1	0
Globulins increased	Investigations	0		1	1	0	0	0	0	0	0	0	0	0	0	1	0
Glossitis	Gastrointestinal disorders	0		1	1	0	0	0	0	0	1	0	0	0	0	0	0
Glucose tolerance impaired	Metabolism and nutrition disorders	0		1	1	0	0	0	0	0	0	0	0	0	0	1	0
Glycogen storage disease type VIII	Congenital, familial and genetic disorders	0		1	1	0	0	0	0	0	0	0	0	0	0	1	0
Goitre	Endocrine disorders	0		1	1	0	0	0	0	0	0	0	0	0	0	1	0
Gout	Metabolism and nutrition disorders	0		1	1	0	0	0	0	0	1	0	0	0	0	0	0
Groin abscess	Infections and infestations	0		1	1	0	0	0	0	0	1	0	0	0	0	0	0
Haemarthrosis	Musculoskeletal and connective tissue disorders	0		1	1	1	0	0	0	0	0	0	0	0	0	0	0
Haematocrit decreased	Investigations	0		1	1	0	0	0	0	0	0	0	0	0	0	1	0
Haematology test abnormal	Investigations	0		1	1	0	0	0	0	0	1	0	0	0	0	0	0
Haematospermia	Reproductive system and breast disorders	0		1	1	0	0	0	0	0	1	0	0	0	0	0	0
Haemolytic anaemia	Blood and lymphatic system disorders	0		1	1	0	0	0	0	0	1	0	0	0	0	0	0
Haemophilus infection	Infections and infestations	0		1	1	0	0	0	0	0	1	0	0	0	0	0	0
Haemorrhagic diathesis	Blood and lymphatic system disorders	0		1	1	0	0	0	0	0	1	0	0	0	0	0	0
Haemorrhagic stroke	Nervous system disorders	0		1	1	0	0	0	0	0	1	0	0	0	0	0	0
Haemothorax	Respiratory, thoracic and mediastinal disorders	0		1	1	0	0	0	0	0	1	0	0	0	0	0	0
Heart disease congenital	Congenital, familial and genetic disorders	0		1	1	0	0	0	0	0	1	0	0	0	0	0	0
Heart rate abnormal	Investigations	0		1	1	0	0	0	0	0	0	0	0	0	0	1	0
Hepatic cirrhosis	Hepatobiliary disorders	0		1	1	0	0	0	0	0	1	0	0	0	0	0	0
Hepatic enzyme increased	Investigations	0		1	1	0	0	0	1	0	0	0	0	0	0	0	0
Hepatic hypertrophy	Hepatobiliary disorders	0		1	1	0	0	0	0	0	0	0	0	0	0	1	0
Hepatic infiltration eosinophilic	Hepatobiliary disorders	0		1	1	0	0	0	0	0	0	0	0	0	0	1	0
Hepatitis B	Infections and infestations	0		1	1	1	0	0	0	0	0	0	0	0	0	0	0
Hepatitis toxic	Hepatobiliary disorders	0		1	1	0	0	0	1	0	0	0	0	0	0	0	0
Hepatocellular carcinoma	Neoplasms benign, malignant and unspecified (incl cysts and polyps)	0		1	1	0	0	0	0	0	0	0	0	0	0	1	0
Herpes dermatitis	Infections and infestations	0		1	2	1	0	0	0	0	1	0	0	0	0	0	0
Herpes zoster meningoencephalitis	Infections and infestations	0		1	1	0	0	0	0	0	1	0	0	0	0	0	0
Histiocytic sarcoma	Neoplasms benign, malignant and unspecified (incl cysts and polyps)	0		1	1	0	0	0	0	0	1	0	0	0	0	0	0
Histoplasmosis disseminated	Infections and infestations	0		1	1	0	0	0	0	0	1	0	0	0	0	0	0
Humoral immune defect	Immune system disorders	0		1	1	0	0	0	0	0	1	0	0	0	0	0	0
Hyperkalaemia	Metabolism and nutrition disorders	0		1	1	0	0	0	0	0	1	0	0	0	0	0	0
Hyperleukocytosis	Blood and lymphatic system disorders	0		1	1	0	0	0	0	0	1	0	0	0	0	0	0
Hyperplasia adrenal	Endocrine disorders	0		1	1	0	0	0	0	0	0	0	0	0	0	1	0
Hypersensitivity pneumonitis	Respiratory, thoracic and mediastinal disorders	0		1	1	0	0	0	0	0	1	0	0	0	0	0	0
Hypertriglyceridaemia	Metabolism and nutrition disorders	0		1	1	0	0	0	0	0	1	0	0	0	0	0	0
Hypocalcaemia	Metabolism and nutrition disorders	0		1	1	0	0	0	0	0	1	0	0	0	0	0	0
Hypomagnesaemia	Metabolism and nutrition disorders	0		1	1	0	0	0	0	0	1	0	0	0	0	0	0
Hypotonia	Nervous system disorders	0		1	1	0	0	0	0	0	0	0	0	0	0	1	0
Hypovolaemic shock	Vascular disorders	0		1	1	0	0	0	0	0	1	0	0	0	0	0	0
Ill-defined disorder	General disorders and administration site conditions	0		1	1	0	0	0	0	0	0	0	0	0	0	1	0
Immune-mediated dermatitis	Skin and subcutaneous tissue disorders	0		1	1	0	0	0	0	0	1	0	0	0	0	0	0
Impaired healing	General disorders and administration site conditions	0		1	1	0	0	0	0	0	1	0	0	0	0	0	0
Impetigo	Infections and infestations	0		1	1	0	0	0	0	0	1	0	0	0	0	0	0
Infusion related reaction	Injury, poisoning and procedural complications	0		1	1	0	0	0	0	0	1	0	0	0	0	0	0
Ingrowing nail	Skin and subcutaneous tissue disorders	0		1	1	0	0	0	0	0	1	0	0	0	0	0	0
Intentional self-injury	Psychiatric disorders	0		1	1	0	0	0	0	0	0	0	0	0	0	1	0
International normalised ratio increased	Investigations	0		1	1	0	0	0	0	0	0	0	0	0	0	1	0
Intestinal congestion	Gastrointestinal disorders	0		1	1	0	0	0	0	0	0	0	0	0	0	1	0
Intestinal haemorrhage	Gastrointestinal disorders	0		1	1	0	0	0	0	0	1	0	0	0	0	0	0
Intestinal obstruction	Gastrointestinal disorders	0		1	1	0	0	0	0	0	1	0	0	0	0	0	0
Iritis	Eye disorders	0		1	1	0	0	0	0	0	1	0	0	0	0	0	0
Klebsiella infection	Infections and infestations	0		1	1	0	0	0	0	0	1	0	0	0	0	0	0
Koilonychia	Skin and subcutaneous tissue disorders	0		1	1	0	0	0	0	0	1	0	0	0	0	0	0
Laboratory test abnormal	Investigations	0		1	1	0	0	0	0	0	0	0	0	0	0	0	1
Left ventricular failure	Cardiac disorders	0		1	1	1	0	0	0	0	0	0	0	0	0	0	0
Leukoencephalopathy	Nervous system disorders	0		1	1	0	0	0	0	0	1	0	0	0	0	0	0
Lip swelling	Gastrointestinal disorders	0		1	1	0	0	0	0	0	1	0	0	0	0	0	0
Lipids decreased	Investigations	0		1	1	0	0	0	0	0	0	0	0	0	0	1	0
Listeria sepsis	Infections and infestations	0		1	1	0	0	0	0	0	1	0	0	0	0	0	0
Livedo reticularis	Skin and subcutaneous tissue disorders	0		1	1	0	0	0	0	0	1	0	0	0	0	0	0
Liver function test increased	Investigations	0		1	1	0	0	0	0	0	1	0	0	0	0	0	0
Liver weight increased	Investigations	0		1	1	0	0	0	0	0	0	0	0	0	0	1	0
Loss of consciousness	Nervous system disorders	0		1	1	0	0	0	0	0	1	0	0	0	0	0	0
Lower respiratory tract infection bacterial	Infections and infestations	0		1	1	0	0	0	0	0	0	0	0	0	0	1	0
Lung adenocarcinoma	Neoplasms benign, malignant and unspecified (incl cysts and polyps)	0		1	1	0	0	0	0	0	1	0	0	0	0	0	0
Lung infiltration	Respiratory, thoracic and mediastinal disorders	0		1	1	0	0	0	0	0	1	0	0	0	0	0	0
Lung neoplasm	Neoplasms benign, malignant and unspecified (incl cysts and polyps)	0		1	1	0	0	0	1	0	0	0	0	0	0	0	0
Lung neoplasm malignant	Neoplasms benign, malignant and unspecified (incl cysts and polyps)	0		1	1	1	0	0	0	0	0	0	0	0	0	0	0
Lymphadenitis bacterial	Infections and infestations	0		1	1	0	0	0	0	0	1	0	0	0	0	0	0
Lymphadenopathy	Blood and lymphatic system disorders	0		1	1	0	0	0	0	0	1	0	0	0	0	0	0
Lymphocytic infiltration	Blood and lymphatic system disorders	0		1	1	0	0	0	0	0	0	0	0	0	0	1	0
Lymphoid tissue hypoplasia	Blood and lymphatic system disorders	0		1	1	0	0	0	0	0	1	0	0	0	0	0	0
Macule	Skin and subcutaneous tissue disorders	0		1	1	0	0	0	0	0	0	0	0	0	0	1	0
Malignant histiocytosis	Neoplasms benign, malignant and unspecified (incl cysts and polyps)	0		1	1	0	0	0	0	0	1	0	0	0	0	0	0
Mallory-Weiss syndrome	Gastrointestinal disorders	0		1	1	0	0	0	0	0	0	0	0	0	0	1	0
Maternal death affecting foetus	Pregnancy, puerperium and perinatal conditions	0		1	1	1	0	0	0	0	0	0	0	0	0	0	0
Maternal drugs affecting foetus	Injury, poisoning and procedural complications	0		1	1	1	0	0	0	0	0	0	0	0	0	0	0
Mean cell haemoglobin concentration decreased	Investigations	0		1	1	0	0	0	0	0	0	0	0	0	0	1	0
Mean cell haemoglobin decreased	Investigations	0		1	1	0	0	0	0	0	0	0	0	0	0	1	0
Mean cell volume decreased	Investigations	0		1	1	0	0	0	0	0	0	0	0	0	0	1	0
Mean cell volume increased	Investigations	0		1	1	0	0	0	0	0	0	0	0	0	0	1	0
Medical device site rash	General disorders and administration site conditions	0		1	1	0	0	0	0	1	0	0	0	0	0	0	0
Megakaryocytes decreased	Investigations	0		1	1	0	0	0	0	0	1	0	0	0	0	0	0
Meningitis bacterial	Infections and infestations	0		1	1	0	0	0	0	0	1	0	0	0	0	0	0
Menstrual disorder	Reproductive system and breast disorders	0		1	1	1	0	0	0	0	0	0	0	0	0	0	0
Mental status changes	Psychiatric disorders	0		1	1	0	0	0	0	0	1	0	0	0	0	0	0
Metastases to peritoneum	Neoplasms benign, malignant and unspecified (incl cysts and polyps)	0		1	1	0	0	0	0	0	1	0	0	0	0	0	0
Metastatic neoplasm	Neoplasms benign, malignant and unspecified (incl cysts and polyps)	0		1	1	0	0	0	0	0	1	0	0	0	0	0	0
Migraine	Nervous system disorders	0		1	1	0	0	0	0	0	0	0	0	0	1	0	0
Monocyte count increased	Investigations	0		1	1	0	0	0	0	0	0	0	0	0	0	1	0
Mucosal disorder	General disorders and administration site conditions	0		1	1	0	0	0	0	0	1	0	0	0	0	0	0
Mucosal haemorrhage	General disorders and administration site conditions	0		1	1	0	0	0	0	0	1	0	0	0	0	0	0
Multiple injuries	Injury, poisoning and procedural complications	0		1	1	0	0	0	1	0	0	0	0	0	0	0	0
Muscle disorder	Musculoskeletal and connective tissue disorders	0		1	2	1	0	0	0	0	1	0	0	0	0	0	0
Muscle haemorrhage	Musculoskeletal and connective tissue disorders	0		1	1	0	0	0	0	0	1	0	0	0	0	0	0
Muscle strain	Injury, poisoning and procedural complications	0		1	1	0	0	0	1	0	0	0	0	0	0	0	0
Musculoskeletal chest pain	Musculoskeletal and connective tissue disorders	0		1	1	1	0	0	0	0	0	0	0	0	0	0	0
Musculoskeletal disorder	Musculoskeletal and connective tissue disorders	0		1	1	0	0	0	0	0	1	0	0	0	0	0	0
Myocardial haemorrhage	Cardiac disorders	0		1	1	1	0	0	0	0	0	0	0	0	0	0	0
Myositis	Musculoskeletal and connective tissue disorders	0		1	1	1	0	0	0	0	0	0	0	0	0	0	0
Necrosis	General disorders and administration site conditions	0		1	1	0	0	0	0	0	1	0	0	0	0	0	0
Neoplasm	Neoplasms benign, malignant and unspecified (incl cysts and polyps)	0		1	1	1	0	0	0	0	0	0	0	0	0	0	0
Neoplasm skin	Neoplasms benign, malignant and unspecified (incl cysts and polyps)	0		1	1	1	0	0	0	0	0	0	0	0	0	0	0
Nephrolithiasis	Renal and urinary disorders	0		1	1	0	0	0	0	0	0	1	0	0	0	0	0
Neuroendocrine carcinoma	Neoplasms benign, malignant and unspecified (incl cysts and polyps)	0		1	1	1	0	0	0	0	0	0	0	0	0	0	0
Neutrophilic panniculitis	Skin and subcutaneous tissue disorders	0		1	1	0	0	0	0	0	1	0	0	0	0	0	0
Nocardiosis	Infections and infestations	0		1	1	0	0	0	0	0	1	0	0	0	0	0	0
Non-small cell lung cancer	Neoplasms benign, malignant and unspecified (incl cysts and polyps)	0		1	1	1	0	0	0	0	0	0	0	0	0	0	0
Obliterative bronchiolitis	Respiratory, thoracic and mediastinal disorders	0		1	1	0	0	0	0	0	1	0	0	0	0	0	0
Obstructed labour	Pregnancy, puerperium and perinatal conditions	0		1	1	1	0	0	0	0	0	0	0	0	0	0	0
Ocular hyperaemia	Eye disorders	0		1	1	0	0	0	0	0	1	0	0	0	0	0	0
Ocular toxicity	Eye disorders	0		1	1	0	0	0	0	0	1	0	0	0	0	0	0
Oesophageal candidiasis	Infections and infestations	0		1	1	0	0	0	0	0	1	0	0	0	0	0	0
Oesophagitis	Gastrointestinal disorders	0		1	1	0	0	0	0	0	1	0	0	0	0	0	0
Onycholysis	Skin and subcutaneous tissue disorders	0		1	1	0	0	0	0	0	1	0	0	0	0	0	0
Onychomadesis	Skin and subcutaneous tissue disorders	0		1	1	0	0	0	0	0	1	0	0	0	0	0	0
Ophthalmic herpes zoster	Infections and infestations	0		1	1	1	0	0	0	0	0	0	0	0	0	0	0
Orchitis	Infections and infestations	0		1	1	0	0	0	0	0	1	0	0	0	0	0	0
Organising pneumonia	Respiratory, thoracic and mediastinal disorders	0		1	1	0	0	0	0	0	1	0	0	0	0	0	0
Oropharyngeal candidiasis	Infections and infestations	0		1	1	0	0	0	0	0	1	0	0	0	0	0	0
Ossification incomplete	Pregnancy, puerperium and perinatal conditions	0		1	1	0	0	0	0	0	0	0	0	0	0	1	0
Osteomyelitis	Infections and infestations	0		1	1	0	0	0	0	0	1	0	0	0	0	0	0
Osteoporosis	Musculoskeletal and connective tissue disorders	0		1	1	0	0	0	0	0	1	0	0	0	0	0	0
Overdose	Injury, poisoning and procedural complications	0		1	1	0	0	0	1	0	0	0	0	0	0	0	0
PCO2 abnormal	Investigations	0		1	1	0	0	0	0	0	0	0	0	0	0	1	0
PO2 abnormal	Investigations	0		1	1	0	0	0	0	0	0	0	0	0	0	1	0
Pain of skin	Skin and subcutaneous tissue disorders	0		1	1	0	0	0	0	0	1	0	0	0	0	0	0
Pancreatic haemorrhage	Gastrointestinal disorders	0		1	1	0	0	0	0	0	0	0	0	0	0	1	0
Pancreatic hypertrophy	Gastrointestinal disorders	0		1	1	0	0	0	0	0	0	0	0	0	0	1	0
Paraesthesia	Nervous system disorders	0		1	1	0	0	0	0	0	0	0	0	0	0	1	0
Parainfluenzae virus infection	Infections and infestations	0		1	1	0	0	0	0	0	1	0	0	0	0	0	0
Parkinson's disease	Nervous system disorders	0		1	1	0	0	0	0	0	1	0	0	0	0	0	0
Pericardial haemorrhage	Cardiac disorders	0		1	1	0	0	0	0	0	1	0	0	0	0	0	0
Pericarditis constrictive	Cardiac disorders	0		1	1	1	0	0	0	0	0	0	0	0	0	0	0
Perineal infection	Infections and infestations	0		1	1	1	0	0	0	0	0	0	0	0	0	0	0
Peripheral T-cell lymphoma unspecified	Neoplasms benign, malignant and unspecified (incl cysts and polyps)	0		1	1	0	0	0	0	0	1	0	0	0	0	0	0
Peripheral embolism	Vascular disorders	0		1	1	0	0	0	1	0	0	0	0	0	0	0	0
Peripheral sensory neuropathy	Nervous system disorders	0		1	1	0	0	0	0	0	1	0	0	0	0	0	0
Peripheral swelling	General disorders and administration site conditions	0		1	1	0	0	0	0	0	1	0	0	0	0	0	0
Peripheral vascular disorder	Vascular disorders	0		1	1	0	0	0	0	0	1	0	0	0	0	0	0
Peritonitis	Infections and infestations	0		1	1	1	0	0	0	0	0	0	0	0	0	0	0
Pharyngitis	Infections and infestations	0		1	1	0	0	0	0	0	0	0	0	0	0	1	0
Pityriasis rosea	Skin and subcutaneous tissue disorders	0		1	1	0	0	0	0	0	1	0	0	0	0	0	0
Platelet aggregation decreased	Investigations	0		1	1	0	0	0	0	0	1	0	0	0	0	0	0
Pleural disorder	Respiratory, thoracic and mediastinal disorders	0		1	1	0	0	0	0	0	1	0	0	0	0	0	0
Pneumococcal sepsis	Infections and infestations	0		1	1	0	0	0	0	0	1	0	0	0	0	0	0
Pneumonia cytomegaloviral	Infections and infestations	0		1	1	0	0	0	0	0	1	0	0	0	0	0	0
Pneumonia klebsiella	Infections and infestations	0		1	1	1	0	0	0	0	0	0	0	0	0	0	0
Pneumonia pseudomonal	Infections and infestations	0		1	1	0	0	0	0	0	0	0	0	0	0	1	0
Pneumonia staphylococcal	Infections and infestations	0		1	1	0	0	0	0	0	0	0	0	0	0	1	0
Polyneuropathy	Nervous system disorders	0		1	1	0	0	0	0	0	1	0	0	0	0	0	0
Polyomavirus-associated nephropathy	Infections and infestations	0		1	1	0	0	0	0	0	1	0	0	0	0	0	0
Polyuria	Renal and urinary disorders	0		1	1	0	0	0	0	0	0	0	0	0	0	1	0
Portal hypertensive gastropathy	Gastrointestinal disorders	0		1	1	0	0	0	0	0	0	0	0	0	0	1	0
Post procedural haematoma	Injury, poisoning and procedural complications	0		1	1	0	0	0	0	0	1	0	0	0	0	0	0
Post procedural haematuria	Injury, poisoning and procedural complications	0		1	1	0	0	0	0	0	1	0	0	0	0	0	0
Postoperative wound infection	Infections and infestations	0		1	1	1	0	0	0	0	0	0	0	0	0	0	0
Premature baby	Pregnancy, puerperium and perinatal conditions	0		1	1	0	0	0	0	0	0	0	0	0	0	1	0
Procedural haemorrhage	Injury, poisoning and procedural complications	0		1	1	0	0	0	0	0	1	0	0	0	0	0	0
Prolonged labour	Pregnancy, puerperium and perinatal conditions	0		1	1	1	0	0	0	0	0	0	0	0	0	0	0
Prolymphocytic leukaemia	Neoplasms benign, malignant and unspecified (incl cysts and polyps)	0		1	1	0	0	0	0	0	1	0	0	0	0	0	0
Prostatic disorder	Reproductive system and breast disorders	0		1	1	0	0	0	0	0	0	0	0	0	0	1	0
Protein total decreased	Investigations	0		1	1	0	0	0	0	0	0	0	0	0	0	1	0
Protein total increased	Investigations	0		1	1	0	0	0	0	0	0	0	0	0	0	1	0
Protein urine absent	Investigations	0		1	1	0	0	0	0	0	0	0	0	0	0	1	0
Protein urine present	Investigations	0		1	1	0	0	0	0	0	0	0	0	0	0	1	0
Pseudomonas infection	Infections and infestations	0		1	1	0	0	0	0	0	1	0	0	0	0	0	0
Pulmonary alveolar haemorrhage	Respiratory, thoracic and mediastinal disorders	0		1	1	0	0	0	0	0	1	0	0	0	0	0	0
Pulmonary fibrosis	Respiratory, thoracic and mediastinal disorders	0		1	1	1	0	0	0	0	0	0	0	0	0	0	0
Pulmonary mass	Respiratory, thoracic and mediastinal disorders	0		1	1	0	0	0	0	0	0	0	0	0	0	1	0
Pulmonary toxicity	Respiratory, thoracic and mediastinal disorders	0		1	1	1	0	0	0	0	0	0	0	0	0	0	0
Pustule	Infections and infestations	0		1	1	0	0	0	0	0	1	0	0	0	0	0	0
Pyelonephritis	Infections and infestations	0		1	1	0	0	0	0	0	1	0	0	0	0	0	0
Pyelonephritis acute	Infections and infestations	0		1	1	0	0	0	0	1	0	0	0	0	0	0	0
Rales	Respiratory, thoracic and mediastinal disorders	0		1	1	0	0	0	0	0	0	0	0	0	0	1	0
Rash morbilliform	Skin and subcutaneous tissue disorders	0		1	1	0	0	0	0	0	1	0	0	0	0	0	0
Rash papular	Skin and subcutaneous tissue disorders	0		1	1	0	0	0	0	0	1	0	0	0	0	0	0
Rectal haemorrhage	Gastrointestinal disorders	0		1	1	1	0	0	0	0	0	0	0	0	0	0	0
Regulatory t cells decreased	Investigations	0		1	1	0	0	0	0	0	1	0	0	0	0	0	0
Renal hypertrophy	Renal and urinary disorders	0		1	1	0	0	0	0	0	0	0	0	0	0	1	0
Renal impairment	Renal and urinary disorders	0		1	1	0	0	0	0	0	1	0	0	0	0	0	0
Renal infarct	Renal and urinary disorders	0		1	1	0	0	0	0	0	1	0	0	0	0	0	0
Renal tubular necrosis	Renal and urinary disorders	0		1	1	1	0	0	0	0	0	0	0	0	0	0	0
Respiratory disorder	Respiratory, thoracic and mediastinal disorders	0		1	1	0	0	0	1	0	0	0	0	0	0	0	0
Respiratory distress	Respiratory, thoracic and mediastinal disorders	0		1	2	1	0	0	0	0	1	0	0	0	0	0	0
Respiratory rate abnormal	Investigations	0		1	1	0	0	0	0	0	0	0	0	0	0	1	0
Respiratory tract infection bacterial	Infections and infestations	0		1	2	1	0	0	0	0	1	0	0	0	0	0	0
Respiratory tract infection fungal	Infections and infestations	0		1	1	0	0	0	0	0	1	0	0	0	0	0	0
Respiratory tract infection viral	Infections and infestations	0		1	1	0	0	0	1	0	0	0	0	0	0	0	0
Restless legs syndrome	Nervous system disorders	0		1	1	0	0	0	1	0	0	0	0	0	0	0	0
Reticulocyte count increased	Investigations	0		1	1	0	0	0	0	0	0	0	0	0	0	1	0
Retinal artery occlusion	Eye disorders	0		1	1	0	0	0	0	0	1	0	0	0	0	0	0
Retinal tear	Eye disorders	0		1	1	0	0	0	0	0	0	0	0	0	0	1	0
Retinal vein occlusion	Eye disorders	0		1	1	0	0	0	0	0	1	0	0	0	0	0	0
Rhegmatogenous retinal detachment	Eye disorders	0		1	1	0	0	0	0	0	0	0	0	0	0	1	0
Rhinocerebral mucormycosis	Infections and infestations	0		1	1	0	0	0	0	0	1	0	0	0	0	0	0
Rhinorrhoea	Respiratory, thoracic and mediastinal disorders	0		1	1	0	0	0	0	0	1	0	0	0	0	0	0
Salivary hypersecretion	Gastrointestinal disorders	0		1	1	0	0	0	0	0	0	0	0	0	0	1	0
Scab	Skin and subcutaneous tissue disorders	0		1	1	0	0	0	0	0	1	0	0	0	0	0	0
Seborrhoeic keratosis	Neoplasms benign, malignant and unspecified (incl cysts and polyps)	0		1	1	0	0	0	0	0	1	0	0	0	0	0	0
Serositis	General disorders and administration site conditions	0		1	1	0	0	0	0	0	1	0	0	0	0	0	0
Sexual dysfunction	Reproductive system and breast disorders	0		1	1	1	0	0	0	0	0	0	0	0	0	0	0
Sinus congestion	Respiratory, thoracic and mediastinal disorders	0		1	1	0	0	0	0	1	0	0	0	0	0	0	0
Sinus headache	Nervous system disorders	0		1	1	0	0	0	0	1	0	0	0	0	0	0	0
Sinus node dysfunction	Cardiac disorders	0		1	1	0	0	0	0	0	1	0	0	0	0	0	0
Skin atrophy	Skin and subcutaneous tissue disorders	0		1	1	0	0	0	0	0	1	0	0	0	0	0	0
Skin erosion	Skin and subcutaneous tissue disorders	0		1	1	0	0	0	0	0	1	0	0	0	0	0	0
Skin exfoliation	Skin and subcutaneous tissue disorders	0		1	1	0	0	0	0	0	1	0	0	0	0	0	0
Skin haemorrhage	Skin and subcutaneous tissue disorders	0		1	1	1	0	0	0	0	0	0	0	0	0	0	0
Skin reaction	Skin and subcutaneous tissue disorders	0		1	1	0	0	0	0	0	1	0	0	0	0	0	0
Small cell lung cancer	Neoplasms benign, malignant and unspecified (incl cysts and polyps)	0		1	1	1	0	0	0	0	0	0	0	0	0	0	0
Sneezing	Respiratory, thoracic and mediastinal disorders	0		1	1	0	0	0	1	0	0	0	0	0	0	0	0
Specific gravity urine decreased	Investigations	0		1	1	0	0	0	0	0	0	0	0	0	0	1	0
Spinal compression fracture	Injury, poisoning and procedural complications	0		1	1	1	0	0	0	0	0	0	0	0	0	0	0
Spinal pain	Musculoskeletal and connective tissue disorders	0		1	1	1	0	0	0	0	0	0	0	0	0	0	0
Splenic rupture	Injury, poisoning and procedural complications	0		1	1	0	0	0	0	0	1	0	0	0	0	0	0
Splenomegaly	Blood and lymphatic system disorders	0		1	1	0	0	0	0	0	1	0	0	0	0	0	0
Splinter haemorrhages	Skin and subcutaneous tissue disorders	0		1	1	0	0	0	0	0	1	0	0	0	0	0	0
Spontaneous haematoma	Blood and lymphatic system disorders	0		1	1	0	0	0	0	0	0	0	0	0	0	1	0
Squamous cell carcinoma of the parotid gland	Neoplasms benign, malignant and unspecified (incl cysts and polyps)	0		1	1	1	0	0	0	0	0	0	0	0	0	0	0
Staphylococcal bacteraemia	Infections and infestations	0		1	1	0	0	0	0	0	1	0	0	0	0	0	0
Staphylococcal sepsis	Infections and infestations	0		1	1	0	0	0	0	0	1	0	0	0	0	0	0
Streptococcal infection	Infections and infestations	0		1	1	0	0	0	0	0	1	0	0	0	0	0	0
Stress cardiomyopathy	Cardiac disorders	0		1	1	0	0	0	0	0	1	0	0	0	0	0	0
Stupor	Nervous system disorders	0		1	1	0	0	0	0	0	0	0	0	0	0	1	0
Supraventricular extrasystoles	Cardiac disorders	0		1	1	1	0	0	0	0	0	0	0	0	0	0	0
Swollen tongue	Gastrointestinal disorders	0		1	1	0	0	0	0	0	1	0	0	0	0	0	0
Synovial rupture	Injury, poisoning and procedural complications	0		1	1	0	0	0	0	0	1	0	0	0	0	0	0
Systemic bacterial infection	Infections and infestations	0		1	1	0	0	0	0	0	1	0	0	0	0	0	0
Systemic candida	Infections and infestations	0		1	1	0	0	0	0	0	1	0	0	0	0	0	0
Systolic hypertension	Vascular disorders	0		1	1	0	0	0	0	0	1	0	0	0	0	0	0
Tachycardia induced cardiomyopathy	Cardiac disorders	0		1	1	0	0	0	0	0	1	0	0	0	0	0	0
Tenosynovitis	Musculoskeletal and connective tissue disorders	0		1	1	0	0	0	0	0	1	0	0	0	0	0	0
Testicular atrophy	Reproductive system and breast disorders	0		1	1	0	0	0	0	0	0	0	0	0	0	1	0
Thermal burn	Injury, poisoning and procedural complications	0		1	1	0	1	0	0	0	0	0	0	0	0	0	0
Throat irritation	Respiratory, thoracic and mediastinal disorders	0		1	1	0	0	1	0	0	0	0	0	0	0	0	0
Thrombocytopenic purpura	Blood and lymphatic system disorders	0		1	1	1	0	0	0	0	0	0	0	0	0	0	0
Thrombosis	Vascular disorders	0		1	1	0	0	0	0	0	1	0	0	0	0	0	0
Thymus weight decreased	Investigations	0		1	1	0	0	0	0	0	0	0	0	0	0	1	0
Thyroxine decreased	Investigations	0		1	1	0	0	0	0	0	0	0	0	0	0	1	0
Tooth abscess	Infections and infestations	0		1	1	0	0	0	0	0	0	0	0	0	0	1	0
Toxic epidermal necrolysis	Skin and subcutaneous tissue disorders	0		1	1	0	0	0	0	0	1	0	0	0	0	0	0
Tracheitis	Infections and infestations	0		1	1	1	0	0	0	0	0	0	0	0	0	0	0
Traumatic intracranial haemorrhage	Injury, poisoning and procedural complications	0		1	1	1	0	0	0	0	0	0	0	0	0	0	0
Tri-iodothyronine decreased	Investigations	0		1	1	0	0	0	0	0	0	0	0	0	0	1	0
Trichodysplasia spinulosa	Skin and subcutaneous tissue disorders	0		1	1	0	0	0	0	0	1	0	0	0	0	0	0
Tumour ulceration	Neoplasms benign, malignant and unspecified (incl cysts and polyps)	0		1	1	1	0	0	0	0	0	0	0	0	0	0	0
Type 2 diabetes mellitus	Metabolism and nutrition disorders	0		1	1	0	0	0	0	0	0	0	0	0	0	1	0
Upper gastrointestinal haemorrhage	Gastrointestinal disorders	0		1	1	1	0	0	0	0	0	0	0	0	0	0	0
Urinary tract inflammation	Renal and urinary disorders	0		1	1	1	0	0	0	0	0	0	0	0	0	0	0
Urine calcium increased	Investigations	0		1	1	0	0	0	0	0	0	0	0	0	0	1	0
Urine chloride increased	Investigations	0		1	1	0	0	0	0	0	0	0	0	0	0	1	0
Urine output increased	Investigations	0		1	1	0	0	0	0	0	0	0	0	0	0	1	0
Urine potassium decreased	Investigations	0		1	1	0	0	0	0	0	0	0	0	0	0	1	0
Urine potassium increased	Investigations	0		1	1	0	0	0	0	0	0	0	0	0	0	1	0
Urine sodium decreased	Investigations	0		1	1	0	0	0	0	0	0	0	0	0	0	1	0
Urine sodium increased	Investigations	0		1	1	0	0	0	0	0	0	0	0	0	0	1	0
Uterine haemorrhage	Reproductive system and breast disorders	0		1	1	1	0	0	0	0	0	0	0	0	0	0	0
Varicella zoster pneumonia	Infections and infestations	0		1	1	0	0	0	0	0	1	0	0	0	0	0	0
Varices oesophageal	Gastrointestinal disorders	0		1	1	0	0	0	0	0	0	0	0	0	0	1	0
Vascular device infection	Infections and infestations	0		1	1	0	0	0	0	0	1	0	0	0	0	0	0
Vascular injury	Injury, poisoning and procedural complications	0		1	1	0	0	0	0	0	1	0	0	0	0	0	0
Vasculitic rash	Skin and subcutaneous tissue disorders	0		1	1	0	0	0	0	0	1	0	0	0	0	0	0
Vasculitis	Vascular disorders	0		1	1	1	0	0	0	0	0	0	0	0	0	0	0
Ventricular flutter	Cardiac disorders	0		1	1	0	0	0	0	0	1	0	0	0	0	0	0
Vertigo CNS origin	Nervous system disorders	0		1	1	0	0	0	1	0	0	0	0	0	0	0	0
Vestibular disorder	Ear and labyrinth disorders	0		1	1	0	0	0	1	0	0	0	0	0	0	0	0
Viral upper respiratory tract infection	Infections and infestations	0		1	1	0	0	0	0	0	1	0	0	0	0	0	0
Vital capacity abnormal	Investigations	0		1	1	0	0	0	0	0	1	0	0	0	0	0	0
Weight gain poor	Metabolism and nutrition disorders	0		1	1	0	0	0	0	0	0	0	0	0	0	1	0
White blood cell count increased	Investigations	0		1	1	0	0	0	0	0	0	0	0	0	0	1	0
pH urine decreased	Investigations	0		1	1	0	0	0	0	0	0	0	0	0	0	1	0
Very High Evidence
High Evidence
Medium Evidence
Low Evidence
Not Associated
Target/Class Evidence Only
Heatmaps are base on the OFF-X Drug Score. Click here to learn more and read the disclaimer.
Copyright © 2021 Bioinfogate, S.L.
All rights reserved.
